# Supplementary material for: Comprehensive Analysis of TaNCED Gene Family in Wheat Vernalization Process
Source: Biology (Basel). 2025 Sep 19;14(9):1293. doi: 10.3390/biology14091293 (PMC12467197; doi:10.3390/biology14091293)
Supplement: Supplementary file 1 [file biology-14-01293-s001.zip]

Archive with 6 entries (6 files):
- Supplementary Figure S1 Conservative motifs logo of TaNCED members in wheat.pdf
- Supplementary Table S1 NCED members rename.xlsx
- Supplementary Table S2 Primer sequences used in this study.xlsx
- Supplementary Table S3 Tpm value of TaNCED members in different tissue, age and stress-disease.xlsx
- Supplementary Table S4 KaKs analysis of TaNCED members.xlsx
- Supplementary Table S5 Synteny analysis of TaNCED members.xlsx
