# Supplementary material for: Comprehensive Analysis of TaNCED Gene Family in Wheat Vernalization Process
Source: Biology (Basel). 2025 Sep 19;14(9):1293. doi: 10.3390/biology14091293 (PMC12467197; doi:10.3390/biology14091293)
Supplement: Supplementary file 1 [file biology-14-01293-s001.zip › Supplementary Table S1 NCED members rename.xlsx]

## Sheet: Sheet1
Supplementary Table S1 NCED members rename
Gene name	Gene rename
TraesCS2A02G012300	TaNCED1-2A
TraesCS2A02G250600	TaNCED2-2A
TraesCS2B02G268400	TaNCED2-2B
TraesCS2D02G013000	TaNCED1-2D
TraesCS2D02G251600	TaNCED2-2D
TraesCS5A02G374000	TaNCED3-5A
TraesCS5B02G029300	TaNCED4-5B
TraesCS5B02G375900	TaNCED3-5B
TraesCS5D02G038800	TaNCED4-5D
TraesCS5D02G383500	TaNCED3-5D
TraesCS6A02G271600	TaNCED5-6A
TraesCS6B02G298800	TaNCED5-6B
TraesCS6D02G251800	TaNCED5-6D
AT4G18350	AtNCED2
AT3G14440	AtNCED3
AT1G30100	AtNCED5
AT3G24220	AtNCED6
AT1G78390	AtNCED9
Os02g0704000	OsNCED1
Os12g0435200	OsNCED2
Os03g0645900	OsNCED3
Os07g0154100	OsNCED4
Os12g0617400	OsNCED5
Zm00001eb031940_P001	ZmNCED1
Zm00001eb117480_P001	ZmNCED2
Zm00001eb188280_P001	ZmNCED3
Zm00001eb218680_P001	ZmNCED4
Zm00001eb251990_P001	ZmNCED5
Zm00001eb300240_P001	ZmNCED6
Zm00001eb402840_P002	ZmNCED7
KQK87936	SiNCED1
KQL17247	SiNCED2
KQL17461	SiNCED3
KQL22469	SiNCED4
