# Supplementary material for: Comprehensive Analysis of TaNCED Gene Family in Wheat Vernalization Process
Source: Biology (Basel). 2025 Sep 19;14(9):1293. doi: 10.3390/biology14091293 (PMC12467197; doi:10.3390/biology14091293)
Supplement: Supplementary file 1 [file biology-14-01293-s001.zip › Supplementary Table S2 Primer sequences used in this study.xlsx]

## Sheet: Sheet1
Supplementary Table S2 Primer sequences used in this study
Name	Primer sequences
TaNCED5-6A-pro-F	TCACTATAGGGCGAATTGGGTACCGGGGTGATCCTCCTTTTGT	Dual-luciferase reporter assays
TaNCED5-6A-pro-R	CCGCTCTAGAACTAGTGGATCCTTTCTGCAATCTGCAGATCAATGGC
TaNCED5-6B-pro-F	TCACTATAGGGCGAATTGGGTACCACGCATTCGTCTGCGAACAAACGT
TaNCED5-6B-pro-R	CCGCTCTAGAACTAGTGGATCCTTTCTGCAATCTGCAGATCAATGGC
TaNCED5-6D-pro-F	TCACTATAGGGCGAATTGGGTACCATCCGGCCAAGAACTTCAGGGCGAC
TaNCED5-6D-pro-R	CCGCTCTAGAACTAGTGGATCCTTTCTGCAATCTGCAGATCAATGGC
VRN1-5A-CDS-F	AGCCCAGATCACTAGTATGGGGCGGGGGAAG
VRN1-5A-CDS-R	TGCTCACCATGGATCCCCCGTTGATGTGGCT
