# Supplementary material for: Comprehensive Analysis of TaNCED Gene Family in Wheat Vernalization Process
Source: Biology (Basel). 2025 Sep 19;14(9):1293. doi: 10.3390/biology14091293 (PMC12467197; doi:10.3390/biology14091293)
Supplement: Supplementary file 1 [file biology-14-01293-s001.zip › Supplementary Table S3 Tpm value of TaNCED members in different tissue, age and stress-disease.xlsx]

## Sheet: Sheet1
Supplementary Table S3 Tpm value of TaNCED members in different tissue, age and stress-disease
Experiments	study	High level tissue	Tissue	High level age	Age	High level stress-disease	Stress-disease	High level variety	Variety	Intermediate	Intermediate stress	TraesCS2A02G012300	TraesCS2A02G250600	TraesCS2B02G268400	TraesCS2D02G013000	TraesCS2D02G251600	TraesCS5A02G374000	TraesCS5B02G029300	TraesCS5B02G375900	TraesCS5D02G038800	TraesCS5D02G383500	TraesCS6A02G271600	TraesCS6B02G298800	TraesCS6D02G251800
Sample_10	Development	roots	radi	see	see	none	none	Azh	Azh	root	NA	0	0.0924661	0	0	0.0894143	1.88554	0.781274	5.10975	0.96558	1.13157	0.0936953	0	0
Sample_18	Development	roots	radi	see	see	none	none	Azh	Azh	root	NA	0	0.10374	0	0	0	0.898072	0.284403	1.16821	0.551965	0.153739	0.254565	0	0
Sample_3A	Development	roots	radi	see	see	none	none	Azh	Azh	root	NA	0	0.19943	0	0	0	0.84959	1.05633	2.15632	1.47951	0.526264	0.214692	0	0
Sample_12	Development	le+sh	col	see	see	none	none	Azh	Azh	s_aer	NA	0	0	0	0	0	3.65565	2.38224	10.445	4.85639	6.34115	0.741669	0	0
Sample_26	Development	le+sh	col	see	see	none	none	Azh	Azh	s_aer	NA	0	0	0	0	0.101367	0	0.13589	0.211767	0.117601	0.0830294	2.39797	0.0635211	1.15863
Sample_6A	Development	le+sh	col	see	see	none	none	Azh	Azh	s_aer	NA	0	0	0	0	0.0599427	0.0493453	0	0.173879	0.0417526	0	0.469198	0.0214138	0.337913
Sample_11	Development	le+sh	st_ax	see	see	none	none	Azh	Azh	s_aer	NA	0	0	0	0	0.0189219	0.0804405	0	0.32945	0.0346147	0.0927124	0.0427106	0.141354	0.00186543
Sample_20	Development	le+sh	st_ax	see	see	none	none	Azh	Azh	s_aer	NA	0	0	0	0	0.0174574	0.576255	0.49479	2.58723	0.935425	0.835183	0.410212	0	0
Sample_9A	Development	le+sh	st_ax	see	see	none	none	Azh	Azh	s_aer	NA	0	0	0	0	0.0380366	0.0469718	0	0.115846	0.0315069	0	3.82383	1.52479	3.35128
Sample_10R1	Development	le+sh	1_ls	see	see	none	none	Azh	Azh	s_aer	NA	0	0	0	0	0.0215435	0.307521	0.380755	1.29042	0.479956	0.513166	12.6487	4.19767	12.7381
Sample_21	Development	le+sh	1_ls	see	see	none	none	Azh	Azh	s_aer	NA	0	0	0	0	0	0.369481	0.0330501	0.675061	0.243369	0.342471	1.17444	0	0.419701
Sample_30	Development	le+sh	1_ls	see	see	none	none	Azh	Azh	s_aer	NA	0	0	0	0	0.0899867	0	0	0.0914081	0.0372974	0	4.81733	1.0641	4.5549
Sample_13R1	Development	le+sh	1_lb	see	see	none	none	Azh	Azh	s_aer	NA	0	0	0	0	0	0.407039	0.0335753	0.711008	0.293517	0.179247	9.12395	2.66342	2.12123
Sample_23	Development	le+sh	1_lb	see	see	none	none	Azh	Azh	s_aer	NA	0	0	0	0	0	1.3977	1.25205	4.78104	1.4088	2.25859	8.17683	1.11737	0.617452
Sample_32	Development	le+sh	1_lb	see	see	none	none	Azh	Azh	s_aer	NA	0	0	0	0	0	0	0	0.0481635	0	0	3.722	2.54527	4.32643
Sample_13	Development	roots	root	see	see	none	none	Azh	Azh	root	NA	0	0.0163008	0	0	0.0472929	0.194502	0	0.301943	0	0.0969829	0.578822	0	0
Sample_33	Development	roots	root	see	see	none	none	Azh	Azh	root	NA	0	0	0	0	0.0420869	1.30361	0.983707	2.74684	1.08117	0.823923	0.108694	0	0
Sample_18A	Development	roots	root	see	see	none	none	Azh	Azh	root	NA	0	0	0	0	0.0216103	0.133378	0.0682876	0.131666	0	0	0.728798	0	0
Sample_19A	Development	le+sh	sam	see	see	none	none	Azh	Azh	sam	NA	0	0.111269	0.0263269	0	0.0430379	2.30914	0.583042	5.41701	0.755914	2.04127	0.297091	0	0
Sample_20A	Development	le+sh	sam	see	see	none	none	Azh	Azh	sam	NA	0	0	0.0680421	0	0.0928637	0.264177	0.2351	0.695745	0.243359	0.0765464	0.980174	0	0
Sample_21A	Development	le+sh	sam	see	see	none	none	Azh	Azh	sam	NA	0	0.0283573	0.0852401	0	0.0410122	0.0925592	0.0992673	0.369606	0.0624653	0.184597	0.46344	0	0
Sample_22B	Development	le+sh	3_lb	veg	3_lea	none	none	Azh	Azh	lea_b	NA	0	0	0	0	0	0.107448	0.179094	0.303477	0	0.071612	97.0843	62.3767	88.5279
Sample_23A	Development	le+sh	3_lb	veg	3_lea	none	none	Azh	Azh	lea_b	NA	0	0	0	0	0	0.0500166	0.0160376	0.155497	0.101603	0.136462	3.98681	2.52921	4.70712
Sample_24A	Development	le+sh	3_lb	veg	3_lea	none	none	Azh	Azh	lea_b	NA	0	0	0	0	0	0.0427913	0.0091272	0.107573	0.0287198	0.0467671	41.8384	24.3346	29.6734
Sample_25A	Development	le+sh	3_ls	veg	3_lea	none	none	Azh	Azh	lea_s	NA	0	0	0	0	0.0189564	0.0468416	0.0149632	0.0329824	0	0	0.0338376	0	0
Sample_26A	Development	le+sh	3_ls	veg	3_lea	none	none	Azh	Azh	lea_s	NA	0	0	0	0	0.0420838	0.0594058	0.0897743	0.0549221	0.132364	0.0858948	0.109227	0	0
Sample_27A	Development	le+sh	3_ls	veg	3_lea	none	none	Azh	Azh	lea_s	NA	0	0	0	0	0	0	0	0.0262948	0.0828699	0	0.50488	0.0132908	0.403598
Sample_28A	Development	roots	root	veg	3_lea	none	none	Azh	Azh	root	NA	0	0	0	0	0.0637028	0.225433	0.159404	0.31037	0.321285	0.499601	0.163888	0	0
Sample_29A	Development	roots	root	veg	3_lea	none	none	Azh	Azh	root	NA	0	0	0	0	0.0304245	0	0.247499	0.0529633	0.168979	0.0372788	0.27601	0	0
Sample_30A	Development	roots	root	veg	3_lea	none	none	Azh	Azh	root	NA	0	0	0	0	0	0.18662	0.651822	0.321737	0.503524	0.137621	0.187992	0	0
Sample_15	Development	roots	ram	veg	3_lea	none	none	Azh	Azh	ram	NA	0	0.0577112	0	0	0	0.141294	0.193568	0.202856	0.0745383	0.0423091	0.51553	0	0
Sample_32R2	Development	roots	ram	veg	3_lea	none	none	Azh	Azh	ram	NA	0.0223785	0.0717795	0.0211981	0	0.0173569	0.345551	0.117328	0.629684	0.152979	0.191557	0.447081	0	0
Sample_33A	Development	roots	ram	veg	3_lea	none	none	Azh	Azh	ram	NA	0	0	0	0	0.0377335	0.0605852	0	0.0393489	0	0	0.19718	0	0
Sample_16	Development	roots	ax_ro	veg	3_lea	none	none	Azh	Azh	root	NA	0	0.0242199	0	0	0.0937035	0.166307	0.0370589	0.102027	0.155442	0	0.676202	0	0
Sample_35R1	Development	roots	ax_ro	veg	3_lea	none	none	Azh	Azh	root	NA	0	0	0	0	0.0185584	0.435683	0.0146611	0.41968	0.0153774	0.0682194	0.680446	0	0
Sample_36A	Development	roots	ax_ro	veg	3_lea	none	none	Azh	Azh	root	NA	0	0	0	0	0.0146271	0.144942	0.013498	0.14008	0.0670198	0.0358299	0.750394	0	0
Sample_37A	Development	le+sh	5_ls	veg	5_lea	none	none	Azh	Azh	lea_s	NA	0	0	0	0	0.0195328	0.301244	0.234956	0.365661	0.269585	0.275896	0.0847786	0	0
Sample_38A	Development	le+sh	5_ls	veg	5_lea	none	none	Azh	Azh	lea_s	NA	0	0	0	0	0.04783	0.400479	0.225209	0.518522	0.242964	0.36533	0.912991	0	0.985287
Sample_39A	Development	le+sh	5_ls	veg	5_lea	none	none	Azh	Azh	lea_s	NA	0	0	0	0	0.0155522	0.0191952	0	0.0270749	0.0386626	0	0.0886145	0	0
Sample_40A	Development	le+sh	5lb	veg	5_lea	none	none	Azh	Azh	lea_b	NA	0	0	0	0	0	1.0199	0.239716	2.24282	0.655545	1.88102	26.9039	13.5566	17.3362
Sample_41A	Development	le+sh	5lb	veg	5_lea	none	none	Azh	Azh	lea_b	NA	0	0	0	0	0.0184524	0.0911755	0	0.128435	0.103031	0.0678773	48.8997	31.9618	41.0428
Sample_42A	Development	le+sh	5lb	veg	5_lea	none	none	Azh	Azh	lea_b	NA	0	0	0	0	0.0158632	0.0448632	0	0.0414223	0.0169351	0.0583109	5.81052	4.40712	3.79938
Sample_43A	Development	le+sh	1_ls	veg	till	none	none	Azh	Azh	lea_s	NA	0	0.0684361	0	0	0.0330886	1.73631	1.85247	3.99971	3.3583	2.13826	54.3113	31.309	60.9604
Sample_44A	Development	le+sh	1_ls	veg	till	none	none	Azh	Azh	lea_s	NA	0	0	0	0	0.098719	0.0486573	1.1388	0.584855	1.2471	0.284969	8.08513	0	2.7411
Sample_45A	Development	le+sh	1_ls	veg	till	none	none	Azh	Azh	lea_s	NA	0	0	0	0	0.0186436	0.443088	2.34151	1.93295	2.67618	1.00122	9.79751	3.42576	8.09447
Sample_46A	Development	le+sh	1_lb	veg	till	none	none	Azh	Azh	lea_b	NA	0	0	0	0	0.0719449	0.127225	0.0710535	0.234844	0.119237	0.132216	363.666	143.945	237.73
Sample_d11	Development	le+sh	1_lb	veg	till	none	none	Azh	Azh	lea_b	NA	0	0	0	0	0.0389234	0.414049	0.346767	1.57624	0.951776	1.16017	446.323	189.53	291.808
Sample_d12	Development	le+sh	1_lb	veg	till	none	none	Azh	Azh	lea_b	NA	0	0	0	0	0.0169228	0.0522275	0.0162279	0.250451	0.0597932	0.0519955	416.781	232.559	368.596
Sample_49A	Development	le+sh	sax	veg	till	none	none	Azh	Azh	sax	NA	0	0.0501619	0	0	0.0161655	0.159886	0.0554951	0.365512	0.102329	0.0986076	0.312311	0	0
Sample_50A	Development	le+sh	sax	veg	till	none	none	Azh	Azh	sax	NA	0	0	0	0	0.046085	0.586312	0.321546	1.07034	0.455784	0.224555	1.52444	0	0
Sample_51A	Development	le+sh	sax	veg	till	none	none	Azh	Azh	sax	NA	0	0.0345319	0.0952699	0	0	0.201342	0.299852	0.410328	0.180585	0.182542	0.358998	0	0
Sample_52A	Development	le+sh	sam	veg	till	none	none	Azh	Azh	sam	NA	0	0	0	0	0.0740056	0.26276	0.22713	0.365296	0.246444	0.101573	0.929012	0	0
Sample_53A	Development	le+sh	sam	veg	till	none	none	Azh	Azh	sam	NA	0	0	0.0240909	0	0.118432	0.379502	0.191337	1.04929	0.375947	0.0566765	0.847223	0	0
Sample_54A	Development	le+sh	sam	veg	till	none	none	Azh	Azh	sam	NA	0	0.0328426	0	0	0	1.53457	1.56267	4.22643	1.65508	2.48219	1.0092	0	0
Sample_55B	Development	roots	root	veg	till	none	none	Azh	Azh	root	NA	0	0	0	0	0.0407189	0.577384	0.771428	2.27705	0.406276	0.886994	1.05955	0	0
Sample_56A	Development	roots	root	veg	till	none	none	Azh	Azh	root	NA	0	0.15326	0	0	0.0247131	1.20247	2.51644	3.20105	1.66213	1.84281	0.9461	0	0
Sample_57A	Development	roots	root	veg	till	none	none	Azh	Azh	root	NA	0	0.0130302	0.0308017	0	0.0378061	1.40474	1.51836	3.54306	1.83612	1.43689	0.553339	0	0
Sample_58A	Development	roots	ram	veg	till	none	none	Azh	Azh	ram	NA	0	0	0	0	0.0407035	0.0865099	0.0201894	0.141734	0	0.0249308	0.0177921	0	0
Sample_59A	Development	roots	ram	veg	till	none	none	Azh	Azh	ram	NA	0	0	0	0	0	0.202179	0.40206	0.412017	0.254477	0.133797	0.0959312	0	0
Sample_60A	Development	roots	ram	veg	till	none	none	Azh	Azh	ram	NA	0	0.0350266	0.0207152	0	0	0.901135	0.638304	1.47398	0.50259	0.60287	0.0590911	0	0
Sample_61A	Development	le+sh	flb	repr	f_lea	none	none	Azh	Azh	flb	NA	0	0	0	0	0.0133688	0.056398	0	0.523214	0.103243	0.136023	138.546	59.5552	87.7496
Sample_62A	Development	le+sh	flb	repr	f_lea	none	none	Azh	Azh	flb	NA	0	0	0	0	0	0.103667	0.02851	0.0609417	0.0348107	0.0286913	61.7724	23.1941	36.7592
Sample_63A	Development	le+sh	flb	repr	f_lea	none	none	Azh	Azh	flb	NA	0	0	0	0	0	0.0172497	0	0	0.127804	0	13.0741	3.50589	5.107
Sample_64A	Development	le+sh	5_ls	repr	f_lea	none	none	Azh	Azh	lea_s	NA	0	0	0	0	0	0.632645	1.4339	2.35804	3.43483	0.957387	41.779	9.55969	23.4911
Sample_65A	Development	le+sh	5_ls	repr	f_lea	none	none	Azh	Azh	lea_s	NA	0	0	0	0	0	0.029815	0.0953638	0.105078	0.0800214	0.118383	10.8658	2.70354	8.31468
Sample_66A	Development	le+sh	5_ls	repr	f_lea	none	none	Azh	Azh	lea_s	NA	0	0.0193405	0	0	0	0	0	0.0976665	0.0309915	0.0687548	25.9356	7.09859	14.3583
Sample_67A	Development	le+sh	5lb	repr	f_lea	none	none	Azh	Azh	lea_b	NA	0	0	0	0	0	1.34119	0.136717	3.32689	0.330093	1.66694	621.425	258.742	408.791
Sample_68A	Development	le+sh	5lb	repr	f_lea	none	none	Azh	Azh	lea_b	NA	0	0	0	0	0	0	0	0.0421929	0.0674143	0.0394247	323.875	80.3339	120.445
Sample_69A	Development	le+sh	5lb	repr	f_lea	none	none	Azh	Azh	lea_b	NA	0	0	0	0	0.0160845	0.204708	0	0.587969	0.23737	0.315358	71.4644	25.7409	39.103
Sample_70A	Development	le+sh	sax	repr	f_lea	none	none	Azh	Azh	sax	NA	0	0	0.116376	0	0.0190357	0.242357	0.231483	0.87828	0.181797	0.0780071	1.83634	0	0
Sample_71A	Development	le+sh	sax	repr	f_lea	none	none	Azh	Azh	sax	NA	0	0.0430212	0.0508597	0	0.0416058	0.887919	0.196521	2.15436	0.25374	1.14919	1.21051	0	0
Sample_72A	Development	le+sh	sax	repr	f_lea	none	none	Azh	Azh	sax	NA	0	0.0595233	0	0	0	0.325859	0.181129	0.659268	0.136651	0.141163	1.35999	0	0
Sample_73A	Development	roots	root	repr	f_lea	none	none	Azh	Azh	root	NA	0	0	0	0	0.113923	0.82926	1.7995	1.05704	0.88994	0.232185	0.252015	0	0
Sample_74A	Development	roots	root	repr	f_lea	none	none	Azh	Azh	root	NA	0	0	0	0	0	0.191107	0.845803	0.151941	0.49873	0	0.886316	0	0
Sample_76A	Development	roots	root	repr	f_lea	none	none	Azh	Azh	root	NA	0	0	0	0	0.0317523	0.112894	0.485699	0.33197	0.425929	0.0776806	0.85704	0	0
Sample_75A	Development	le+sh	flbn-	repr	f_lea	none	none	Azh	Azh	flb	NA	0	0	0	0	0	0.0906575	0.0542436	0.447573	0.0191949	0.404963	17.8863	1.49733	2.91312
Sample_77A	Development	le+sh	flbn-	repr	f_lea	none	none	Azh	Azh	flb	NA	0	0	0	0	0	0.0152169	0	0.0350211	0.0102435	0	2.86565	0.135051	0.672561
Sample_78A	Development	le+sh	flbn-	repr	f_lea	none	none	Azh	Azh	flb	NA	0	0	0	0	0	0	0	0.102125	0.0642927	0	8.17311	0.734366	0.963141
Sample_79A	Development	le+sh	5lbn-	repr	f_lea	none	none	Azh	Azh	lea_b	NA	0	0	0	0	0	0	0.0157	0.086493	0.0823369	0.121788	36.9683	16.1699	29.9948
Sample_80A	Development	le+sh	5lbn-	repr	f_lea	none	none	Azh	Azh	lea_b	NA	0	0	0	0	0.0315648	0	0	0.0549905	0	0.0579364	23.2832	6.01477	14.812
Sample_81A	Development	le+sh	5lbn-	repr	f_lea	none	none	Azh	Azh	lea_b	NA	0	0	0	0	0.021477	0.066607	0.0509131	0.0747855	0.0355987	0.0214303	35.054	18.6175	39.4504
Sample_82A	Development	le+sh	flbn+	repr	f_lea	none	none	Azh	Azh	flb	NA	0	0	0	0	0	0	0.0151797	0.217409	0.0636839	0	6.93659	1.38073	2.72841
Sample_83B	Development	le+sh	flbn+	repr	f_lea	none	none	Azh	Azh	flb	NA	0	0	0	0	0.0498219	0	0.0162483	0.0867062	0.0517356	0	5.69072	0.410703	0.842605
Sample_84A	Development	le+sh	flbn+	repr	f_lea	none	none	Azh	Azh	flb	NA	0	0	0	0	0.0162194	0.0200195	0.0152484	0.0282357	0.145287	0	5.70531	0	1.53058
Sample_85B	Development	le+sh	5lbn+	repr	f_lea	none	none	Azh	Azh	lea_b	NA	0	0	0	0	0.058633	0	0.0630684	0.127522	0.0673565	0.0898815	28.9305	17.8021	26.7856
Sample_86A	Development	le+sh	5lbn+	repr	f_lea	none	none	Azh	Azh	lea_b	NA	0	0	0	0	0.110926	1.56021	0.22758	2.63215	0.482585	0.997246	31.9605	22.6019	23.3501
Sample_87A	Development	le+sh	5lbn+	repr	f_lea	none	none	Azh	Azh	lea_b	NA	0	0	0	0	0	0.0842684	0.0125435	0.16149	0.0949256	0.0609402	50.6369	30.9666	66.8792
Sample_88A	Development	le+sh	lea_l	repr	fboot	none	none	Azh	Azh	lea_l	NA	0	0	0	0	0	0.196979	0.182954	0.0988118	0.196273	0	170.488	49.2361	102.02
Sample_89B	Development	le+sh	lea_l	repr	fboot	none	none	Azh	Azh	lea_l	NA	0	0	0.0236864	0	0.0193457	0	0.16243	0.100968	0.0365972	0.0237302	171.795	52.4295	99.0235
Sample_90A	Development	le+sh	lea_l	repr	fboot	none	none	Azh	Azh	lea_l	NA	0	0	0	0	0	0.142314	0.615525	0.336653	0.557405	0.630286	136.514	29.5281	74.3754
Sample_91A	Development	le+sh	fls	repr	fboot	none	none	Azh	Azh	fls	NA	0	0	0	0	0.0615999	0	0.0704117	0.428566	0.297809	0.125269	118.329	26.55	64.3157
Sample_92A	Development	le+sh	fls	repr	fboot	none	none	Azh	Azh	fls	NA	0	0	0	0	0.0189669	0.111327	0.404867	0.412609	1.07818	0.574759	63.7632	8.04556	21.0813
Sample_93A	Development	le+sh	fls	repr	fboot	none	none	Azh	Azh	fls	NA	0	0	0	0	0.0259464	0.0321793	0	0.0225936	0.0430232	0.095128	34.6011	3.77637	8.87798
Sample_94B	Development	le+sh	flb	repr	fboot	none	none	Azh	Azh	flb	NA	0	0.0359826	0	0	0.121774	0.19339	0.059888	0.847626	0.272585	0.497101	309.448	104.124	196.204
Sample_95A	Development	le+sh	flb	repr	fboot	none	none	Azh	Azh	flb	NA	0	0	0	0	0	0.187672	0.105067	0.413474	0.220412	0.194216	219.633	76.7372	126.59
Sample_96A	Development	le+sh	flb	repr	fboot	none	none	Azh	Azh	flb	NA	0	0	0	0	0.0517904	0	0.0817488	0.090102	0.166415	0.0351735	193.286	53.3558	95.9056
Sample_97A	Development	le+sh	sax	repr	fboot	none	none	Azh	Azh	sax	NA	0	0.031615	0.0186792	0	0	0.791741	0.0689508	1.45138	0.0291217	0.18864	0.693701	0	0
Sample_98A	Development	le+sh	sax	repr	fboot	none	none	Azh	Azh	sax	NA	0	0.0448634	0.026548	0	0.0216894	0.182053	0.555416	1.11066	0.602794	0.495157	1.41516	0	0
Sample_99A	Development	le+sh	sax	repr	fboot	none	none	Azh	Azh	sax	NA	0	0.0392965	0	0	0	0.1617	0.79408	1.09402	0.33124	0	1.02787	0	0
Sample_100A	Development	spike	spike	repr	fboot	none	none	Azh	Azh	spike	NA	0	0	0	0	0	1.3577	1.14912	1.78517	2.18613	0.511301	0.295339	0	0
Sample_101A	Development	spike	spike	repr	fboot	none	none	Azh	Azh	spike	NA	0	0	0.0645632	0	0	1.83794	2.62258	3.2009	2.54739	1.40334	0.0444377	0	0
Sample_102A	Development	spike	spike	repr	fboot	none	none	Azh	Azh	spike	NA	0	0	0	0	0.0523978	0.625505	0.752053	1.08757	0.987634	0.364371	0.0753291	0	0
Sample_103A	Development	roots	root	repr	30%sp	none	none	Azh	Azh	root	NA	0	0	0	0	0	1.11722	2.06556	2.30556	1.808	0.542537	0.435027	0	0
Sample_104B	Development	roots	root	repr	30%sp	none	none	Azh	Azh	root	NA	0	0	0	0	0	0.495653	0.755139	1.04644	0.352808	0.343429	0.857405	0	0
Sample_105B	Development	roots	root	repr	30%sp	none	none	Azh	Azh	root	NA	0	0	0	0	0.0965983	0.15909	0.431594	0.252145	0.277101	0.0657264	0.435732	0	0
Sample_106A	Development	le+sh	fls	repr	30%sp	none	none	Azh	Azh	fls	NA	0	0	0	0	0.0366346	0.41173	1.75643	1.52729	3.87369	0.825197	161.776	39.5066	106.404
Sample_107B	Development	le+sh	fls	repr	30%sp	none	none	Azh	Azh	fls	NA	0	0	0	0	0.0157323	0.155562	0.106455	0.561014	0.263427	0.386029	252.465	112.87	230.133
Sample_108A	Development	le+sh	fls	repr	30%sp	none	none	Azh	Azh	fls	NA	0	0	0	0	0.0499395	0.082031	0.245005	0.42064	0.226565	0.0343665	161.924	21.7026	54.0313
Sample_109A	Development	le+sh	flb	repr	30%sp	none	none	Azh	Azh	flb	NA	0	0	0	0	0	0.83236	0.798564	3.21121	2.20735	1.6492	285.897	140.496	272.276
Sample_110A	Development	le+sh	flb	repr	30%sp	none	none	Azh	Azh	flb	NA	0	0	0	0	0.0179405	0.255435	0.081513	0.967824	0.343094	0.713295	512.189	290.364	502.09
Sample_111B	Development	le+sh	flb	repr	30%sp	none	none	Azh	Azh	flb	NA	0	0	0	0	0.0217909	0.0307892	0.118596	0.0947783	0.146217	0.187094	527.179	402.455	598.678
Sample_112B	Development	le+sh	int_2	repr	30%sp	none	none	Azh	Azh	int	NA	0	0.0193815	0	0	0.056222	0.688675	1.96533	2.05864	3.32869	1.07134	82.244	37.0356	85.6894
Sample_113B	Development	le+sh	int_2	repr	30%sp	none	none	Azh	Azh	int	NA	0	0	0	0	0.0376572	0	0.151932	0.0491128	0.507365	0.0382186	47.8242	6.82349	34.1585
Sample_114B	Development	le+sh	int_2	repr	30%sp	none	none	Azh	Azh	int	NA	0	0	0	0	0.040313	0.0284353	0.180238	0.017531	0.361519	0	138.705	69.8755	128.854
Sample_115A	Development	le+sh	ped	repr	30%sp	none	none	Azh	Azh	ped	NA	0	0	0	0	0.0904894	3.22549	0.189473	4.6341	0.996453	3.62333	3.31997	0.365429	1.83012
Sample_116A	Development	le+sh	ped	repr	30%sp	none	none	Azh	Azh	ped	NA	0	0	0	0	0	0.418079	0.110563	1.00291	0.3028	0.732069	13.1036	1.38781	5.4666
Sample_117A	Development	le+sh	ped	repr	30%sp	none	none	Azh	Azh	ped	NA	0	0	0	0	0	0	0	0.0160052	0	0	10.4687	1.18709	4.27081
Sample_118A	Development	spike	spike	repr	30%sp	none	none	Azh	Azh	spike	NA	0	0.0217248	0	0	0.0630152	2.20613	0.811493	2.81388	1.08359	2.22522	3.10947	0.261559	1.62185
Sample_119B	Development	spike	spike	repr	30%sp	none	none	Azh	Azh	spike	NA	0	0	0	0	0.127502	1.79918	0.555681	2.17345	1.27548	1.60534	6.37586	2.03157	3.54376
Sample_120A	Development	spike	spike	repr	30%sp	none	none	Azh	Azh	spike	NA	0	0.0213513	0	0	0.12388	0.435602	0.556821	0.294755	0.898295	0.148101	2.73083	0.282623	0.165029
Sample_121A	Development	spike	s_lets	repr	30%sp	none	none	Azh	Azh	s_let	NA	0	0	0	0	0.0197779	1.51984	0.545997	2.28652	0.96173	1.30649	5.9665	1.51785	4.11177
Sample_122A	Development	spike	s_lets	repr	30%sp	none	none	Azh	Azh	s_let	NA	0	0	0	0	0	0.835002	0.580773	1.36425	0.870148	0.87698	3.07072	0	1.40308
Sample_123A	Development	spike	s_lets	repr	30%sp	none	none	Azh	Azh	s_let	NA	0	0	0	0	0.0384647	0.119993	0.194584	0.421985	0.360944	0.173617	8.89638	1.94068	4.53629
Sample_124A	Development	le+sh	fls	repr	emer	none	none	Azh	Azh	fls	NA	0	0	0	0	0	0	0.0387897	0.212241	0.271772	0.0554576	131.284	77.4276	138.78
Sample_125A	Development	le+sh	fls	repr	emer	none	none	Azh	Azh	fls	NA	0	0	0	0	0	0	0.0507526	0	0.0541919	0	76.9212	48.1031	86.372
Sample_126A	Development	le+sh	fls	repr	emer	none	none	Azh	Azh	fls	NA	0	0	0	0	0.0475672	0	0.103925	0.0413869	0.28493	0	152.378	68.7748	114.194
Sample_127A	Development	le+sh	flb	repr	emer	none	none	Azh	Azh	flb	NA	0	0	0	0	0	0.0239309	0	0.151601	0.0352334	0.118341	309.102	213.412	309.628
Sample_128A	Development	le+sh	flb	repr	emer	none	none	Azh	Azh	flb	NA	0	0	0	0	0	0.0255733	0	0.107866	0.0750786	0.203068	338.95	269.58	404.14
Sample_129A	Development	le+sh	flb	repr	emer	none	none	Azh	Azh	flb	NA	0	0	0	0	0	0.0463195	0.0176089	0.0651887	0.0745918	0.0229884	321.598	201.993	309.404
Sample_130A	Development	le+sh	5lb	repr	emer	none	none	Azh	Azh	lea_b	NA	0	0	0	0	0.0190352	0.673433	0.319273	2.05523	1.3761	0.704162	380.801	153.799	272.388
Sample_131A	Development	le+sh	5lb	repr	emer	none	none	Azh	Azh	lea_b	NA	0	0	0	0	0.0208465	0.0515115	0.0758699	0.0362712	0.296861	0.102262	194.003	148.975	215.668
Sample_132A	Development	le+sh	5lb	repr	emer	none	none	Azh	Azh	lea_b	NA	0	0	0	0	0.0483459	0.0297394	0.0383076	0.115934	0.0100393	0	241.446	54.0171	105.15
Sample_133A	Development	le+sh	ped	repr	emer	none	none	Azh	Azh	ped	NA	0	0	0	0	0.0655736	1.60864	0.546161	3.32347	1.29814	4.43825	8.00548	2.11188	5.07953
Sample_134A	Development	le+sh	ped	repr	emer	none	none	Azh	Azh	ped	NA	0	0	0	0	0.050103	0.395405	0.101799	0.726729	0.295338	0.950022	14.6076	2.02312	5.96445
Sample_135A	Development	le+sh	ped	repr	emer	none	none	Azh	Azh	ped	NA	0	0.017339	0	0	0	0	0	0.0292176	0.0278215	0	9.98632	1.87813	5.5523
Sample_136A	Development	le+sh	int_2	repr	emer	none	none	Azh	Azh	int	NA	0	0.244496	0	0	0	1.75582	2.71447	4.20838	3.66943	2.72533	52.3541	29.7185	69.8845
Sample_137B	Development	le+sh	int_2	repr	emer	none	none	Azh	Azh	int	NA	0	0	0	0	0	0.102464	0.514869	0.498507	0.697007	0.965969	55.4109	9.10527	30.1894
Sample_138A	Development	le+sh	int_2	repr	emer	none	none	Azh	Azh	int	NA	0	0	0	0	0.039385	0.0243107	0.159022	0.119975	0.361138	0	146.674	92.833	184.448
Sample_139A	Development	spike	awn	repr	emer	none	none	Azh	Azh	awn	NA	0	0	0	0	0.0387869	1.30331	0.321082	1.72915	0.52622	1.1566	67.8175	56.6409	114.98
Sample_140A	Development	spike	awn	repr	emer	none	none	Azh	Azh	awn	NA	0	0	0	0	0.0223097	0.0551363	0.595129	0.174661	0.375442	0.136822	98.2286	67.7838	131.415
Sample_141A	Development	spike	awn	repr	emer	none	none	Azh	Azh	awn	NA	0	0.027646	0	0	0	0.747375	0.753049	1.62153	0.695368	0.84989	95.4013	43.1171	84.7076
Sample_142A	Development	spike	glu	repr	emer	none	none	Azh	Azh	glu	NA	0	0	0	0	0.0169789	1.58565	1.14466	3.6118	3.79101	2.62866	51.8131	24.9086	47.8162
Sample_143A	Development	spike	glu	repr	emer	none	none	Azh	Azh	glu	NA	0	0	0	0	0.0226387	0.992831	0.765303	2.13718	1.92584	1.08351	41.2252	14.3089	30.4535
Sample_144B	Development	spike	glu	repr	emer	none	none	Azh	Azh	glu	NA	0	0	0	0	0	0.412732	0.552748	0.864961	1.43097	0.342068	64.7326	12.6641	32.2127
Sample_157A	Development	spike	lem	repr	emer	none	none	Azh	Azh	glu	NA	0	0.0458578	0	0	0.0295557	0.186948	0.759127	1.10504	1.65375	0.330171	19.2695	3.06782	8.61891
Sample_158A	Development	spike	lem	repr	emer	none	none	Azh	Azh	glu	NA	0	0	0	0	0	0.23872	0.83492	1.12374	1.6137	0.980873	21.7293	2.34348	10.7589
Sample_159B	Development	spike	lem	repr	emer	none	none	Azh	Azh	glu	NA	0	0	0	0	0	0.431841	0.34702	1.39696	1.27833	0.336849	33.9528	8.05128	18.0978
Sample_160A	Development	spike	anth	repr	anth	none	none	Azh	Azh	anth	NA	0	0.425069	0	0	0.122849	3.51341	3.45465	7.98021	7.18243	1.36861	0.889042	0	0
Sample_161A	Development	spike	anth	repr	anth	none	none	Azh	Azh	anth	NA	0	0.204846	0	0	0.154066	4.79745	3.52804	10.3413	5.40716	0.363286	0.275608	0	0
Sample_162A	Development	spike	anth	repr	anth	none	none	Azh	Azh	anth	NA	0	0.803432	0	0	0.206638	5.42925	4.9364	9.93765	8.25603	1.51989	4.07175	0	0
Sample_163A	Development	spike	st_ov	repr	anth	none	none	Azh	Azh	st_ov	NA	0	0	0	0	0.0490104	0.333118	0.201892	0.746048	0.716721	0.199619	2.69145	0	0
Sample_164A	Development	spike	st_ov	repr	anth	none	none	Azh	Azh	st_ov	NA	0	0.176624	0	0	0	1.43517	0.741733	3.13433	2.22965	1.05558	1.77585	0	0
Sample_165A	Development	spike	st_ov	repr	anth	none	none	Azh	Azh	st_ov	NA	0	0	0	0	0.0227422	1.43284	0.592814	1.60255	1.45816	0.959486	3.69384	0	0
Sample_166A	Development	le+sh	flbn-	repr	anth	none	none	Azh	Azh	flb	NA	0	0	0	0	0.0379194	0.0535199	0	0.214417	0.0156988	0.115941	56.7563	22.9277	60.2494
Sample_167A	Development	le+sh	flbn-	repr	anth	none	none	Azh	Azh	flb	NA	0	0.0183453	0	0	0.0354767	0.0219125	0	0.246927	0.0146897	0.26101	50.5382	17.4449	45.4325
Sample_168A	Development	le+sh	flbn-	repr	anth	none	none	Azh	Azh	flb	NA	0	0	0	0	0	0.172989	0.0276556	0.533305	0.0145044	0.178889	57.8853	32.6586	80.6315
Sample_169A	Development	le+sh	5lbn-	repr	anth	none	none	Azh	Azh	lea_b	NA	0	0	0	0	0.0236038	0.231209	0.148662	0.63553	0.175527	0.435444	115.395	82.813	121.109
Sample_170A	Development	le+sh	5lbn-	repr	anth	none	none	Azh	Azh	lea_b	NA	0	0	0	0	0.0398792	0.123244	0.0342512	0.398852	0.159034	0.195731	218.624	158.486	211.116
Sample_171A	Development	le+sh	5lbn-	repr	anth	none	none	Azh	Azh	lea_b	NA	0	0	0	0	0	0.34379	0	0.444972	0.0770048	0.356809	132.96	100.592	151.347
Sample_172A	Development	le+sh	fls	repr	mil_g	none	none	Azh	Azh	fls	NA	0	0	0	0	0	0.129114	0.03528	0.121211	0.317267	0	92.0716	39.5041	63.3528
Sample_173A	Development	le+sh	fls	repr	mil_g	none	none	Azh	Azh	fls	NA	0	0	0	0	0	0.113189	0.0723317	0	0	0	58.6585	28.1199	34.3151
Sample_174A	Development	le+sh	fls	repr	mil_g	none	none	Azh	Azh	fls	NA	0	0	0	0	0.0161331	0.0199413	0.0428983	0.266601	0.420921	0.0328285	119.989	69.1085	98.2489
Sample_175A	Development	le+sh	flb	repr	mil_g	none	none	Azh	Azh	flb	NA	0	0	0	0	0	0	0.240096	0.0503456	0.047948	0	99.3506	26.8987	33.0345
Sample_176A	Development	le+sh	flb	repr	mil_g	none	none	Azh	Azh	flb	NA	0	0	0	0	0.100833	0	0	0.0438417	0.0834471	0	85.8449	45.3706	54.1075
Sample_177A	Development	le+sh	flb	repr	mil_g	none	none	Azh	Azh	flb	NA	0	0	0	0	0.0252125	0	0	0.0219255	0.250399	0	142.355	113.499	139.804
Sample_178A	Development	le+sh	sax	repr	mil_g	none	none	Azh	Azh	sax	NA	0	0	0	0	0.0965127	0.238396	0.152389	0.25191	0.0399633	0.0984603	4.38093	0	1.16041
Sample_179A	Development	le+sh	sax	repr	mil_g	none	none	Azh	Azh	sax	NA	0	0	0	0	0.0451545	1.83847	4.23815	5.45452	4.20873	1.90864	3.08613	0	0.383803
Sample_180A	Development	le+sh	sax	repr	mil_g	none	none	Azh	Azh	sax	NA	0	0	0	0	0.0870173	0.184214	0	0.0567745	0.158438	0	2.15001	0	0.554167
Sample_181A	Development	le+sh	5lb_s	repr	mil_g	none	none	Azh	Azh	lea_b	NA	0	0	0	0	0.0766435	0	0	0.233019	0.300857	0	284.055	130.659	209.824
Sample_182A	Development	le+sh	5lb_s	repr	mil_g	none	none	Azh	Azh	lea_b	NA	0	0	0	0	0.0371331	0.0229206	0	0.0646371	0.0461487	0	188.863	98.5439	142.662
Sample_183A	Development	le+sh	5lb_s	repr	mil_g	none	none	Azh	Azh	lea_b	NA	0	0	0	0	0.0491187	0.030355	0.0775169	0.341776	0.162643	0.0999953	160.559	104.162	137.549
Sample_184A	Development	le+sh	ped	repr	mil_g	none	none	Azh	Azh	ped	NA	0	0	0	0	0	0.0371582	0.0783763	0.117984	0.302842	0.123497	63.946	14.3175	51.912
Sample_185A	Development	le+sh	ped	repr	mil_g	none	none	Azh	Azh	ped	NA	0	0	0	0	0.0477986	0.0196763	0.0251634	0.041593	0.131974	0.0781256	113.921	12.751	48.2915
Sample_186A	Development	le+sh	ped	repr	mil_g	none	none	Azh	Azh	ped	NA	0	0	0	0	0.0380464	0.258461	0.181396	0.47024	0.625728	0.310616	135.677	22.228	80.8759
Sample_188B	Development	le+sh	int_2	repr	mil_g	none	none	Azh	Azh	int	NA	0	0	0	0	0.0195488	0	0.0771864	0.0680438	0.0179514	0.0479276	67.7348	21.7699	65.3597
Sample_189B	Development	le+sh	int_2	repr	mil_g	none	none	Azh	Azh	int	NA	0	0.0461824	0	0	0	0.534813	2.8957	2.54404	2.30322	2.16353	25.8031	10	32.7686
Sample_190A	Development	spike	awn	repr	mil_g	none	none	Azh	Azh	awn	NA	0	0	0	0	0	0.12648	0.423508	0.525776	1.08586	0.0914803	53.8774	28.9444	49.1173
Sample_191A	Development	spike	awn	repr	mil_g	none	none	Azh	Azh	awn	NA	0	0	0	0	0.0372901	0.382744	0.382808	1.00556	1.25836	0.242668	89.6991	33.6486	84.3931
Sample_192A	Development	spike	awn	repr	mil_g	none	none	Azh	Azh	awn	NA	0	0.0198503	0	0	0	0.125971	0.645516	0.317233	1.39811	0.0660583	81.7789	33.3561	75.7937
Sample_193A	Development	spike	glu	repr	mil_g	none	none	Azh	Azh	glu	NA	0	0	0	0	0.107722	0.665611	1.4435	1.92103	4.17665	0.905075	38.2638	13.8295	26.9165
Sample_194A	Development	spike	glu	repr	mil_g	none	none	Azh	Azh	glu	NA	0	0	0	0	0	0.700672	0.959562	1.49558	4.67589	0.765852	25.2849	7.29694	22.4781
Sample_195A	Development	spike	glu	repr	mil_g	none	none	Azh	Azh	glu	NA	0	0	0	0	0	0.376099	0.69627	0.883574	2.51	0.918438	50.357	22.5464	45.6917
Sample_196A	Development	spike	lem	repr	mil_g	none	none	Azh	Azh	glu	NA	0	0	0	0	0	0.188999	1.288	1.65451	4.13091	0.742211	31.1309	6.54482	13.3807
Sample_197A	Development	spike	lem	repr	mil_g	none	none	Azh	Azh	glu	NA	0	0	0	0	0.0684331	0.273296	2.66107	1.38909	5.93972	0.853696	18.5031	2.66297	9.76376
Sample_198A	Development	spike	lem	repr	mil_g	none	none	Azh	Azh	glu	NA	0	0	0	0	0.0346002	0.122312	2.42277	0.993655	3.81277	0.49501	21.5089	3.75608	9.8911
Sample_199A	Development	grain	grain	repr	mil_g	none	none	Azh	Azh	gr_mi	NA	0	0	0	0	0.120402	1.17596	1.0437	2.09526	2.92245	1.00585	5.11325	2.21341	1.12699
Sample_200A	Development	grain	grain	repr	mil_g	none	none	Azh	Azh	gr_mi	NA	0	0.0803724	0	0	0.0254787	0.763411	0.723705	1.19136	1.42903	0.59705	1.58651	0.288513	0
Sample_201A	Development	grain	grain	repr	mil_g	none	none	Azh	Azh	gr_mi	NA	0	0	0	0	0.0625643	1.36612	0.68491	1.35083	1.7586	1.12644	2.62301	0.131494	0
Sample_202A	Development	le+sh	flbs	repr	dou	none	none	Azh	Azh	flb	NA	0	0	0	0	0	0.0249055	0	0	0.050114	0	195.864	111.678	141.827
Sample_203A	Development	le+sh	flbs	repr	dou	none	none	Azh	Azh	flb	NA	0	0	0	0	0	0.0682933	0.138858	0.128257	0.220579	0	308.74	161.896	216.382
Sample_204A	Development	le+sh	flbs	repr	dou	none	none	Azh	Azh	flb	NA	0	0	0	0	0	0.0255881	0.147011	0.0360105	0.154227	0.0253988	332.511	212.385	278.747
Sample_205A	Development	grain	grain	repr	s_dou	none	none	Azh	Azh	gr_mi	NA	0	0	0	0	0.0292112	0.553635	0.394256	1.28204	0.939028	0.709291	1.06154	0.436016	0.434611
Sample_206A	Development	grain	grain	repr	s_dou	none	none	Azh	Azh	gr_mi	NA	0.0648135	0	0	0.0201991	0.0167323	0.774852	0.28588	1.42238	0.494835	0.542689	0.575959	0	0.438307
Sample_207A	Development	grain	grain	repr	s_dou	none	none	Azh	Azh	gr_mi	NA	0	0	0	0	0.0159298	0.868514	0.492402	1.52447	0.607373	0.597946	0.618917	0	0
Sample_208A	Development	grain	grain	repr	h_dou	none	none	Azh	Azh	gr_ha	NA	5.12608	0.0185621	0	4.16274	0.143593	1.02983	7.70712	6.54819	12.4259	2.10856	9.01937	4.96726	5.07221
Sample_209A	Development	grain	grain	repr	h_dou	none	none	Azh	Azh	gr_ha	NA	0.636235	0.0987496	0	0.575908	0.0636764	0.310242	2.54536	1.43238	2.04598	0.393642	0.626912	0.770844	0
Sample_210A	Development	grain	grain	repr	h_dou	none	none	Azh	Azh	gr_ha	NA	1.4691	0.0202523	0	0.662735	0	0.662771	1.21429	2.46977	2.24862	1.356	0.978745	0.332879	0.113807
Sample_211B	Development	grain	en	repr	dou	none	none	Azh	Azh	en	NA	0	0	0	0.0166104	0	0.0586476	0.0871168	0.107937	0	0.0674118	0.0376629	0.00229962	0
Sample_212A	Development	grain	en	repr	dou	none	none	Azh	Azh	en	NA	0	0	0	0.0367748	0	0.235352	0.559776	0.703867	0.171767	0.214098	0.126217	0	0
Sample_213A	Development	grain	en	repr	dou	none	none	Azh	Azh	en	NA	0	0	0	0.118287	0.0163376	0.0245081	0.389294	0.355665	0.368051	0.3989	0.0686522	0	0
Sample_214A	Development	grain	emb	repr	dou	none	none	Azh	Azh	emb	NA	4.83424	0.0449453	0	2.49508	0.152096	0.494691	0.131724	0.672399	0.0595623	0.177133	0.0560324	0.0335285	0
Sample_215A	Development	grain	emb	repr	dou	none	none	Azh	Azh	emb	NA	2.57756	0	0	2.36522	0	0.375305	0.253205	1.14072	0.317451	0.253043	0.12949	0.146895	0
Sample_216A	Development	grain	emb	repr	dou	none	none	Azh	Azh	emb	NA	6.0852	0.0653374	0	3.021	0.105283	0.552978	0.466655	1.21861	0.5252	0.480505	0.174443	0.0373676	0
Sample_217B	Development	grain	grain	repr	rip	none	none	Azh	Azh	gr_ha	NA	1.05924	0.127791	0	0.802958	0	0.608888	6.92436	3.90855	3.60635	1.57133	1.59098	0	2.16642e-08
Sample_218A	Development	grain	grain	repr	rip	none	none	Azh	Azh	gr_ha	NA	0.192725	0	0	0.343911	0	0.083705	0	0.153377	0.209916	0	0.0336571	0	0.0554979
Sample_219A	Development	grain	grain	repr	rip	none	none	Azh	Azh	gr_ha	NA	0.23944	0	0	0.372701	0.061581	0.129274	0.0242661	0.133801	0	0.226953	0	0	0
Sample_223B	Development	le+sh	flbs	repr	rip	none	none	Azh	Azh	flb	NA	0	0	0	0	0.0372624	0.142667	0.180507	0.342547	0.417322	0.106658	228.501	93.3655	191.724
Sample_224A	Development	le+sh	flbs	repr	rip	none	none	Azh	Azh	flb	NA	0	0	0	0	0.0419699	0.0259373	0.116251	0.109512	0.225471	0.0854213	278.162	136.656	281.708
Sample_225A	Development	le+sh	flbs	repr	rip	none	none	Azh	Azh	flb	NA	0	0	0	0	0	0.413837	0.0662709	0.365988	0.186204	0.314142	238.098	131.693	197.834
Wulff_H000b	PAMP Triggered Imune Response	le+sh	lea	veg	3_lea	none	water	CS	CS	lea	contr	0	0.00465507	0	0	0	0.0896313	0.0790942	0.210189	0.336102	0.13341	87.6821	169.487	153.239
Wulff_H000d	PAMP Triggered Imune Response	le+sh	lea	veg	3_lea	none	water	CS	CS	lea	contr	0	0.00562844	0	0	0.0217407	0.155125	0.456515	0.399977	1.31897	0.192301	144.587	260.429	235.833
Wulff_H000e	PAMP Triggered Imune Response	le+sh	lea	veg	3_lea	none	water	CS	CS	lea	contr	0	0	0	0	0.0090571	0.0554422	0.035433	0.117643	0.157511	0.106382	141.213	295.586	260.59
Wulff_H030a	PAMP Triggered Imune Response	le+sh	lea	veg	3_lea	none	water	CS	CS	lea	contr	0	0.00425729	0	0	0.00411289	0.00511098	0	0.089167	0.132263	0.0327331	56.6585	108.675	72.8398
Wulff_H030b	PAMP Triggered Imune Response	le+sh	lea	veg	3_lea	none	water	CS	CS	lea	contr	0	0	0	0	0	0	0	0.0202453	0.0979369	0	89.1129	207.119	133.097
Wulff_H030e	PAMP Triggered Imune Response	le+sh	lea	veg	3_lea	none	water	CS	CS	lea	contr	0	0	0	0	0	0.0186974	0.0293373	0.108268	0.14936	0.0432909	96.9276	234.893	170.88
Wulff_H180b	PAMP Triggered Imune Response	le+sh	lea	veg	3_lea	none	water	CS	CS	lea	contr	0	0	0	0	0	0.0279489	0.0100503	0.124176	0.067449	0	103.036	213.313	208.414
Wulff_H180c	PAMP Triggered Imune Response	le+sh	lea	veg	3_lea	none	water	CS	CS	lea	contr	0	0	0	0	0	0.0131813	0.018614	0.0428189	0.032782	0.0069805	116.607	233.248	284.083
Wulff_H180d	PAMP Triggered Imune Response	le+sh	lea	veg	3_lea	none	water	CS	CS	lea	contr	0	0	0	0	0	0.0347901	0.0173897	0.0576628	0.0335775	0.0700091	96.1879	182.549	193.229
Wulff_C030a	PAMP Triggered Imune Response	le+sh	lea	veg	3_lea	dis	chit	CS	CS	lea	chit	0	0	0	0	0	0.0100359	0.165662	0.0980002	0.604919	0	18.2345	21.893	19.5207
Wulff_C030c	PAMP Triggered Imune Response	le+sh	lea	veg	3_lea	dis	chit	CS	CS	lea	chit	0	0	0	0	0	0.0269565	0.242452	0.115437	1.36818	0.0609367	38.456	54.2597	50.5999
Wulff_C030e	PAMP Triggered Imune Response	le+sh	lea	veg	3_lea	dis	chit	CS	CS	lea	chit	0	0	0.0195132	0	0	0.0215257	0.185828	0.141548	0.626471	0.0391015	23.6408	37.744	32.4886
Wulff_C180b	PAMP Triggered Imune Response	le+sh	lea	veg	3_lea	dis	chit	CS	CS	lea	chit	0	0	0	0	0	0.0127065	0.0189376	0.0484902	0.0518125	0.0115328	71.6045	95.1376	94.7896
Wulff_C180c	PAMP Triggered Imune Response	le+sh	lea	veg	3_lea	dis	chit	CS	CS	lea	chit	0	0	0	0	0.00963581	0.0119958	0.0264423	0.108522	0.0238051	0.0119037	84.5653	146.335	142.158
Wulff_C180d	PAMP Triggered Imune Response	le+sh	lea	veg	3_lea	dis	chit	CS	CS	lea	chit	0	0	0	0	0	0.016111	0	0.205358	0.0461338	0	62.1061	94.0314	67.5078
Wulff_F030c	PAMP Triggered Imune Response	le+sh	lea	veg	3_lea	dis	flg22	CS	CS	lea	flg22	0	0	0	0	0	0.0486267	0.339802	0.454484	2.38641	0.0629293	33.2276	57.6865	53.865
Wulff_F030d	PAMP Triggered Imune Response	le+sh	lea	veg	3_lea	dis	flg22	CS	CS	lea	flg22	0	0.0237116	0	0	0	0.0808424	0.432054	0.395952	2.54711	0.0226457	25.1884	27.8222	22.5418
Wulff_F030e	PAMP Triggered Imune Response	le+sh	lea	veg	3_lea	dis	flg22	CS	CS	lea	flg22	0	0.0143341	0	0	0	0.0747201	0.339104	0.423625	2.65694	0.0912554	21.2781	29.9503	28.5579
Wulff_F180a	PAMP Triggered Imune Response	le+sh	lea	veg	3_lea	dis	flg22	CS	CS	lea	flg22	0	0	0	0	0.00485794	0.0666253	0.037911	0.151387	0.0599425	0.01803	87.2774	120.464	70.9572
Wulff_F180b	PAMP Triggered Imune Response	le+sh	lea	veg	3_lea	dis	flg22	CS	CS	lea	flg22	0	0	0.00603723	0	0	0.00609565	0.0115136	0.0551318	0.0443416	0.019334	54.5471	62.9272	42.3366
Wulff_F180c	PAMP Triggered Imune Response	le+sh	lea	veg	3_lea	dis	flg22	CS	CS	lea	flg22	0	0	0	0	0.00574021	0.0628542	0	0.52241	0.01892	0.00708533	90.6613	148.763	99.7219
Sample_C18BCACXX_D02.105.C.AR3	developing spike	spike	spike	repr	f_lea	abio	drou	other	WKDH	spike	NA	0	0.0602019	0	0	0.174565	0	0	0.252773	0.189252	0	0.0455963	0	0
Sample_C18BCACXX_D02.105.D.AR3	developing spike	spike	spike	repr	f_lea	abio	drou	other	WKDH	spike	NA	0	0	0	0	0	0.0732297	0	0.308476	0.0489192	0.239287	0.148442	0	0
Sample_C18BCACXX_D08.299.C.AR3	developing spike	spike	spike	repr	f_lea	abio	drou	other	WKDH	spike	NA	0	0	0	0	0	0.096109	0.0610348	0.942764	0	0	0.130668	0	0
Sample_C18BCACXX_D08.299.D.AR3	developing spike	spike	spike	repr	f_lea	abio	drou	other	WKDH	spike	NA	0	0	0	0	0.0649568	0.0803647	0.051211	0.508202	0.0537331	0	0	0	0
Sample_C18BCACXX_K.C.AR5	developing spike	spike	spike	repr	f_lea	abio	drou	other	WKDH	spike	NA	0	0	0	0	0.108835	0.152352	0	0.283807	0.0900198	0.0668346	0.144761	0.0610527	0.127888
Sample_C18BCACXX_K.D.AR5	developing spike	spike	spike	repr	f_lea	abio	drou	other	WKDH	spike	NA	0	0	0	0	0.0504391	0.18737	0.202467	0.613566	0.181268	0.0619901	0.197412	0.142773	0
Sample_C18BCACXX_W.C.AR5	developing spike	spike	spike	repr	f_lea	abio	drou	other	WKDH	spike	NA	0	0	0	0	0.0430564	0	0	0.673579	0.0356069	0.105785	0.108389	0.00469678	0
Sample_C18BCACXX_W.D.AR5	developing spike	spike	spike	repr	f_lea	abio	drou	other	WKDH	spike	NA	0	0	0	0	0.0656512	0.162513	0	0.798811	0.162875	0	0	0	0
Sample_C18BCACXX_D02.105.C.AR5	developing spike	spike	spike	repr	f_lea	abio	drou	other	WKDH	spike	NA	0	0	0	0	0	0.0756854	0	0.159307	0.0505232	0.07512	0.0478961	0	0
Sample_C18BCACXX_D02.105.D.AR5	developing spike	spike	spike	repr	f_lea	abio	drou	other	WKDH	spike	NA	0	0	0	0	0	0	0	0.323385	0.358977	0.152419	0.105335	0	0
Sample_C18BCACXX_D08.299.C.AR5	developing spike	spike	spike	repr	f_lea	abio	drou	other	WKDH	spike	NA	0	0	0	0	0	0	0.300167	0.993308	0.315009	0.153736	0.133857	0	0
Sample_C18BCACXX_D08.299.D.AR5	developing spike	spike	spike	repr	f_lea	abio	drou	other	WKDH	spike	NA	0	0	0	0	0	0	0.0501525	0.442598	0.105268	0	0.0997868	0	0
Sample_C18BCACXX_K.C.AR6	developing spike	spike	spike	repr	f_lea	abio	drou	other	WKDH	spike	NA	0	0	0	0	0	0.368738	0.0782262	0.474507	0.0820876	0.365987	0.121687	0.0598187	0
Sample_C18BCACXX_K.D.AR6	developing spike	spike	spike	repr	f_lea	abio	drou	other	WKDH	spike	NA	0	0	0	0	0.15091	0.222351	0.202451	1.17356	0.40138	0.556076	0.0454625	0.0567198	0
Sample_C18BCACXX_W.D.AR6	developing spike	spike	spike	repr	f_lea	abio	drou	other	WKDH	spike	NA	0	0	0	0	0.0594926	0.147364	0.253227	1.34386	0.373534	0.365657	0.119908	0.067111	0.0293395
Sample_C18BCACXX_D02.105.C.AR6	developing spike	spike	spike	repr	f_lea	abio	drou	other	WKDH	spike	NA	0	0	0	0	0	0.0918363	0	0.451144	0	0	0.184834	0	0
Sample_C18BCACXX_D02.105.D.AR6	developing spike	spike	spike	repr	f_lea	abio	drou	other	WKDH	spike	NA	0	0	0	0	0	0.0736071	0	0.361193	0.113611	0.358916	0.106307	0	0
Sample_C18BCACXX_D08.299.C.AR6	developing spike	spike	spike	repr	f_lea	abio	drou	other	WKDH	spike	NA	0	0	0.0842014	0	0	0	0	0.834954	0.113487	0	0	0	0
Sample_C18BCACXX_D08.299.D.AR8	developing spike	spike	spike	repr	f_lea	abio	drou	other	WKDH	spike	NA	0	0	0	0	0	0	0.215979	0.317553	0.113312	0.112188	0.0716222	0	0
Sample_C18BCACXX_K.C.AR8	developing spike	spike	spike	repr	f_lea	abio	drou	other	WKDH	spike	NA	0	0.0436751	0	0	0.0422153	0.382937	0.0396053	0.385193	0.16783	0.0852361	0.118347	0.078161	0
Sample_C18BCACXX_K.D.AR8	developing spike	spike	spike	repr	f_lea	abio	drou	other	WKDH	spike	NA	0	0	0	0	0.131544	0	0	0.285706	0.0543641	0	0.171597	0	0.169936
Sample_C18BCACXX_W.C.AR8	developing spike	spike	spike	repr	f_lea	abio	drou	other	WKDH	spike	NA	0	0	0	0	0	0.0746562	0.0475554	0.314638	0.0997982	0.0741005	0.0627315	0	0
Sample_C18BCACXX_W.D.AR8	developing spike	spike	spike	repr	f_lea	abio	drou	other	WKDH	spike	NA	0	0	0	0	0.0755791	0	0.637351	1.314	0.820605	0.459461	0.219252	0.0100172	0
Sample_C18BCACXX_D02.105.C.AR8	developing spike	spike	spike	repr	f_lea	abio	drou	other	WKDH	spike	NA	0	0	0	0	0.0920228	0	0	0.479887	0.266366	0	0.205502	0.00754963	0
Sample_C18BCACXX_D02.105.D.AR8	developing spike	spike	spike	repr	f_lea	abio	drou	other	WKDH	spike	NA	0	0	0	0	0	0.0865108	0.109942	0.727723	0.288461	0	0.164793	0	0
Sample_C18BCACXX_D08.299.C.AR8	developing spike	spike	spike	repr	f_lea	abio	drou	other	WKDH	spike	NA	0	0	0	0	0	0	0.119113	0.591007	0.249956	0	0	0	0
Sample_C18BCACXX_K.C.AR3	developing spike	spike	spike	repr	f_lea	abio	drou	other	WKDH	spike	NA	0	0	0	0	0.0429983	0.169603	0.135529	0.740371	0.284433	0.422645	0.160584	0	0
Sample_C18BCACXX_K.D.AR3	developing spike	spike	spike	repr	f_lea	abio	drou	other	WKDH	spike	NA	0	0.0498947	0	0	0.0964553	0.179145	0.15198	0.544775	0.268755	0.19482	0.175538	0	0.0581871
Sample_C18BCACXX_W.C.AR3	developing spike	spike	spike	repr	f_lea	abio	drou	other	WKDH	spike	NA	0	0	0	0	0	0.0917293	0	0.500777	0.0402259	0.157305	0.132523	0.0548645	0
Sample_C18BCACXX_W.D.AR3	developing spike	spike	spike	repr	f_lea	abio	drou	other	WKDH	spike	NA	0	0	0	0	0.0337101	0.0417438	0.0531105	0.175738	0.222937	0	0.0875168	0	0
Sample_D1AD2ACXX_D02.105.C.AR3	developing spike	spike	spike	repr	f_lea	abio	drou	other	WKDH	spike	NA	0	0	0	0	0.0355258	0.13751	0.0279878	0.549458	0.05874	0.102371	0.0658788	0	0
Sample_D1AD2ACXX_D02.105.D.AR3	developing spike	spike	spike	repr	f_lea	abio	drou	other	WKDH	spike	NA	0	0	0	0	0.0722678	0	0	0.497398	0.149412	0.0959547	0.0946408	0.040746	0
Sample_D1AD2ACXX_D08.299.C.AR3	developing spike	spike	spike	repr	f_lea	abio	drou	other	WKDH	spike	NA	0	0	0	0	0.0481865	0.0597045	0	0.544109	0.238907	0.194104	0.165319	0.0529179	0
Sample_D1AD2ACXX_D08.299.D.AR3	developing spike	spike	spike	repr	f_lea	abio	drou	other	WKDH	spike	NA	0	0	0	0	0.03933	0	0.0459521	0.239326	0.0493875	0	0	0	0
Sample_D1AD2ACXX_K.C.AR5	developing spike	spike	spike	repr	f_lea	abio	drou	other	WKDH	spike	NA	0	0	0	0	0.033858	0.0837678	0.0800884	0.50039	0.0560206	0.166291	0.192864	0.000175344	0
Sample_D1AD2ACXX_K.D.AR5	developing spike	spike	spike	repr	f_lea	abio	drou	other	WKDH	spike	NA	0	0	0	0	0	0.168603	0.281989	0.645112	0.23249	0.250828	0.0630994	0.123278	0.00811184
Sample_D1AD2ACXX_W.C.AR5	developing spike	spike	spike	repr	f_lea	abio	drou	other	WKDH	spike	NA	0	0	0	0	0.0311809	0	0.0491613	0.623396	0.103166	0	0.126718	0	0
Sample_D1AD2ACXX_W.D.AR5	developing spike	spike	spike	repr	f_lea	abio	drou	other	WKDH	spike	NA	0	0	0	0	0	0	0	0.421812	0.234135	0.16377	0.0699297	0	0
Sample_D1AD2ACXX_D02.105.C.AR5	developing spike	spike	spike	repr	f_lea	abio	drou	other	WKDH	spike	NA	0	0	0	0	0.0370811	0	0	0.385074	0.0919728	0.0749225	0.0871934	0	0
Sample_D1AD2ACXX_D02.105.D.AR5	developing spike	spike	spike	repr	f_lea	abio	drou	other	WKDH	spike	NA	0	0	0	0	0	0.0521143	0	0.356664	0.154257	0.183354	0.0703866	0	0
Sample_D1AD2ACXX_D08.299.C.AR5	developing spike	spike	spike	repr	f_lea	abio	drou	other	WKDH	spike	NA	0	0	0	0	0	0	0.120972	0.614952	0.254969	0.0952364	0.111466	0	0
Sample_D1AD2ACXX_D08.299.D.AR5	developing spike	spike	spike	repr	f_lea	abio	drou	other	WKDH	spike	NA	0	0	0	0	0	0	0.0988579	0.402283	0.173632	0	0.103324	0	0
Sample_D1AD2ACXX_K.C.AR6	developing spike	spike	spike	repr	f_lea	abio	drou	other	WKDH	spike	NA	0	0	0	0	0.0306169	0.17107	0	0.345868	0.0253141	0.0752444	0.199439	0	0
Sample_D1AD2ACXX_K.D.AR6	developing spike	spike	spike	repr	f_lea	abio	drou	other	WKDH	spike	NA	0	0	0	0	0.1162	0.284647	0.346261	1.31318	0.436372	0.463745	0.216404	0	0
Sample_D1AD2ACXX_W.C.AR6	developing spike	spike	spike	repr	f_lea	abio	drou	other	WKDH	spike	NA	0	0.0248098	0	0	0.0239833	0	0.0621845	0.437802	0.152971	0.145762	0.0717051	0	0
Sample_D1AD2ACXX_W.D.AR6	developing spike	spike	spike	repr	f_lea	abio	drou	other	WKDH	spike	NA	0	0	0	0	0	0.185853	0.166991	1.12933	0.399034	0.219643	0.0679524	0	0
Sample_D1AD2ACXX_D02.105.C.AR6	developing spike	spike	spike	repr	f_lea	abio	drou	other	WKDH	spike	NA	0	0	0	0	0	0.0671915	0	0.266987	0	0.0913353	0.0398043	0	0
Sample_D1AD2ACXX_D02.105.D.AR6	developing spike	spike	spike	repr	f_lea	abio	drou	other	WKDH	spike	NA	0	0	0	0	0	0.0999487	0.0565304	0.561229	0.118653	0	0.0294909	0	0
Sample_D1AD2ACXX_D08.299.C.AR6	developing spike	spike	spike	repr	f_lea	abio	drou	other	WKDH	spike	NA	0	0	0	0	0	0.050529	0.0964665	0.602892	0.101229	0.0824633	0.107751	6.66573e-09	0
Sample_D1AD2ACXX_D08.299.D.AR8	developing spike	spike	spike	repr	f_lea	abio	drou	other	WKDH	spike	NA	0	0	0.0670515	0	0	0	0.0215596	0.261505	0.158353	0.0554012	0.0717069	0	0
Sample_D1AD2ACXX_K.C.AR8	developing spike	spike	spike	repr	f_lea	abio	drou	other	WKDH	spike	NA	0	0	0	0	0	0.319261	0.0252583	0.35848	0.160968	0.156248	0.203227	0	0
Sample_D1AD2ACXX_K.D.AR8	developing spike	spike	spike	repr	f_lea	abio	drou	other	WKDH	spike	NA	0	0	0	0	0.0402264	0.0996134	0	0.279631	0.0332571	0.19774	0.247941	0.0907416	0.0377131
Sample_D1AD2ACXX_W.C.AR8	developing spike	spike	spike	repr	f_lea	abio	drou	other	WKDH	spike	NA	0	0	0.0449788	0	0	0.0606342	0.175921	0.542208	0.149261	0.120067	0.126135	0	0
Sample_D1AD2ACXX_W.D.AR8	developing spike	spike	spike	repr	f_lea	abio	drou	other	WKDH	spike	NA	0	0.0483779	0	0	0	0.327563	0.073754	1.38242	0.309536	0.63164	0.172225	0	0
Sample_D1AD2ACXX_D02.105.C.AR8	developing spike	spike	spike	repr	f_lea	abio	drou	other	WKDH	spike	NA	0	0.0292164	0	0	0.0847293	0.139784	0.0787478	0.491006	0.361238	0	0.268688	0.0296301	0
Sample_D1AD2ACXX_D02.105.D.AR8	developing spike	spike	spike	repr	f_lea	abio	drou	other	WKDH	spike	NA	0	0	0	0	0.0423201	0	0.2712	0.771936	0.204955	0	0.132593	0.00905872	0
Sample_D1AD2ACXX_D08.299.C.AR8	developing spike	spike	spike	repr	f_lea	abio	drou	other	WKDH	spike	NA	0	0	0	0	0	0	0.127239	0.643929	0.134578	0.0568474	0.0432036	0	0
Sample_D1AD2ACXX_K.C.AR3	developing spike	spike	spike	repr	f_lea	abio	drou	other	WKDH	spike	NA	0	0	0.0365056	0	0.0595527	0.177252	0.119236	0.615362	0.275465	0.124834	0.179926	0.0676828	0
Sample_D1AD2ACXX_K.D.AR3	developing spike	spike	spike	repr	f_lea	abio	drou	other	WKDH	spike	NA	0	0	0	0	0.0311599	0.303366	0.125205	0.723108	0.257644	0.146495	0.198173	0	0
Sample_D1AD2ACXX_W.C.AR3	developing spike	spike	spike	repr	f_lea	abio	drou	other	WKDH	spike	NA	0	0	0	0	0.0298639	0.0369675	0.0470661	0.622872	0.0246942	0.181157	0.093647	0	0
Sample_D1AD2ACXX_W.D.AR3	developing spike	spike	spike	repr	f_lea	abio	drou	other	WKDH	spike	NA	0	0.0428771	0	0	0.0414446	0.0769728	0.0489777	0.353212	0.171321	0.167436	0.052708	0	0
HI.3206.006.Index_2.CS_125RNA_14d_Leaf8	CS_methylome	le+sh	lea	veg	14d	none	none	CS	CS	lea	NA	0	0	0	0	0	0.159265	0.584166	0.294904	0.949656	0.328965	12.3743	17.6914	24.8372
HI.3206.006.Index_6.CS_125RNA_14d_Leaf9	CS_methylome	le+sh	lea	veg	14d	none	none	CS	CS	lea	NA	0	0.157766	0	0	0.101699	1.44784	1.60329	2.14575	2.27881	0.655142	22.3719	29.7593	54.0347
HI.3206.006.Index_15.CS_125RNA_14d_Leaf10	CS_methylome	le+sh	lea	veg	14d	none	none	CS	CS	lea	NA	0	0	0	0	0	1.08896	0.699242	2.61803	1.01997	1.57638	11.7791	28.0266	30.6125
HI.3671.002.Index_16.CS_150RNA_14d_leaf2	CS_methylome	le+sh	lea	veg	14d	none	none	CS	CS	lea	NA	0	0	0	0	0	0.0427171	0.02731	0.0902852	0.0477447	0	124.246	187.334	191.845
HI.3671.002.Index_4.CS_150RNA_14d_leaf6	CS_methylome	le+sh	lea	veg	14d	none	none	CS	CS	lea	NA	0	0.0126187	0	0	0	0.0754005	0.0493399	0.0530548	0.129124	0.0496504	111.893	219.342	221.726
HI.3206.006.Index_5.CS_125RNA_14d_Root8	CS_methylome	roots	root	veg	14d	none	none	CS	CS	root	NA	0	0.310014	0.0915632	0	0.112444	0.0462021	0.0889413	0.163244	0.0621768	0.0458651	0.26809	0	0
HI.3206.006.Index_19.CS_125RNA_14d_Root10	CS_methylome	roots	root	veg	14d	none	none	CS	CS	root	NA	0	0	0	0	0.0233868	0.303301	0.0950879	0.624337	0.10006	0.0552235	0.429971	0	0
HI.3671.002.Index_18.CS_150RNA_14d_root2	CS_methylome	roots	root	veg	14d	none	none	CS	CS	root	NA	0	0	0.0307977	0	0.0125794	0.512887	0.248546	0.820759	0.221998	0.333406	0.105981	0	0
HI.3671.002.Index_12.CS_150RNA_14d_root6	CS_methylome	roots	root	veg	14d	none	none	CS	CS	root	NA	0	0	0.0499307	0	0	0.398157	0.408968	0.73647	0.313553	0.304333	0.150547	0	0
HI.3206.006.Index_7.CS_125RNA_14d_Root9	CS_methylome	roots	root	veg	14d	none	none	CS	CS	root	NA	0	0.470371	0	0	0.0379046	0.559012	1.27008	0.565338	0.846162	0.344898	0.0813566	0	0
HI.3671.002.Index_2.CS_150RNA_spike1	CS_methylome	spike	sp_t	repr	anth	none	none	CS	CS	spike	NA	0	0.0470301	0	0.011754	0.0226104	1.64726	1.71856	2.91722	2.71557	2.27913	3.58861	3.23961	2.7557
HI.3671.002.Index_7.CS_150RNA_spike2	CS_methylome	spike	sp_m	repr	anth	none	none	CS	CS	spike	NA	0	0.0777888	0	0	0.0451283	1.16278	1.59375	2.81365	2.9088	1.71918	2.7974	0.715914	1.69577
HI.3671.002.Index_19.CS_150RNA_spike3	CS_methylome	spike	sp_b	repr	anth	none	none	CS	CS	spike	NA	0	0.0824247	0	0	0.0597763	2.64333	1.88364	5.57314	3.60731	3.70282	4.14834	2.18509	3.9439
N_AWW_clean	Aneuploidy	le+sh	4_lea	veg	7_lea	none	none	CS	CS	lea	NA	0	0.00814466	0	0	0.0117827	0.164536	0.438044	0.402742	0.547085	0.242085	24.1847	42.0675	41.6026
P_AWW_clean	Aneuploidy	le+sh	4_lea	veg	7_lea	none	none	CS	CS	lea	NA	0	0.0045773	0	0	0.0132437	0.132288	0.509092	0.336071	0.55235	0.167083	18.1979	31.0339	29.3391
Q_AWW_clean	Aneuploidy	le+sh	4_lea	veg	7_lea	none	none	CS	CS	lea	NA	0	0	0	0	0.00411487	0.345294	0.443806	0.619389	0.600557	0.547238	21.7432	26.7814	26.0651
NN_AWW_noribo	Aneuploidy	roots	root	veg	7_lea	none	none	CS	CS	root	NA	0	0.0811716	0.0159964	0	0	0.548271	0.701805	0.378178	0.899773	0.259014	0.0266591	0	0
PP_AWW_noribo	Aneuploidy	roots	root	veg	7_lea	none	none	CS	CS	root	NA	0	0.0198338	0.00682131	0	0.0254519	0.364581	0.408188	0.36427	0.464941	0.237711	0.0279801	0	0
QQ_AWW_noribo	Aneuploidy	roots	root	veg	7_lea	none	none	CS	CS	root	NA	0	0.00913489	0.0160841	0	0.0174698	0.445207	0.61429	0.560175	0.521266	0.518861	0.032202	0	0
Q_BFL_noribo	Aneuploidy	le+sh	4_lea	veg	7_lea	none	none	CS	CS	lea	NA	0	0	0	0	0	0.0407456	0.271819	0.124472	0.351217	0.0674059	159.221	207.376	286.292
DRR003151	DRP000768	roots	root	veg	24d	abio	P-10d	CS	CS	root	NA	0	0	0	0	0	0.716364	0	0.984429	0.625039	1.0739	0.143996	0	0
DRR003149	DRP000768	roots	root	veg	24d	none	none	CS	CS	root	NA	0	0	0	0	0	2.32449	1.59223	2.84334	0.873309	0.583651	0.120704	0	0
ERR392055	ERP004505	grain	w_en	repr	10dpa	none	none	CS	CS	en	NA	0	0	0	0	0	0	0	0.0330077	0	0	0	0	0
ERR392075	ERP004505	grain	s_en	repr	20dpa	none	none	CS	CS	en	NA	0	0	0	0	0.016826	0	0	0	0.0139187	0	0.0131971	0	0
ERR392076	ERP004505	grain	s_en	repr	20dpa	none	none	CS	CS	en	NA	0	0	0	0	0	0.0558477	0	0.0262347	0	0	0	0	0
ERR687864	ERP008767	grain	s_en	repr	12dpa	none	none	other	Hold	en	NA	0	0	0	0	0	0	0.0442696	0.0982434	0	0	0	0	0
ERR687866	ERP008767	grain	al	repr	12dpa	none	none	other	Hold	al	NA	0	0	0	0	0	0.655692	1.30576	2.52989	2.88482	0	0.509568	0	0
ERR687862	ERP008767	grain	sc	repr	12dpa	none	none	other	Hold	sc	NA	0	0	0	0	0	1.57357	7.07521	7.55397	12.4088	2.06369	5.26021	3.06376	3.99609
ERR687868	ERP008767	grain	s_en	repr	12dpa	none	none	other	Hold	en	NA	0	0	0	0	0	0	0	0	0.0517877	0.0799321	0	0	0
ERR687865	ERP008767	grain	sc	repr	12dpa	none	none	other	Hold	sc	NA	0	0	0	0	0	0.703314	5.19703	6.39656	7.51848	0.82341	5.66778	3.7913	1.92992
ERR687867	ERP008767	grain	s_en	repr	12dpa	none	none	other	Hold	en	NA	0	0	0	0	0	0	0	0.139531	0.176324	0	0.0416255	0	0.0346237
ERR687861	ERP008767	grain	al	repr	12dpa	none	none	other	Hold	al	NA	0	0	0	0	0	0.202099	1.27409	1.91551	2.54521	0.37907	0.077283	0	0.0714487
DRR003153	DRP000768	roots	root	veg	24d	abio	P-10d	CS	CS	root	NA	0	0	0	0	0.12267	0.150959	0.194352	0.213906	0	0	0.405097	0	0
ERR687863	ERP008767	grain	al	repr	12dpa	none	none	other	Hold	al	NA	0	0	0	0	0	0.637544	0.768346	1.86943	1.00923	0	0.291175	0	0.0158031
ERR687869	ERP008767	grain	sc	repr	12dpa	none	none	other	Hold	sc	NA	0	0	0	0	0	1.46934	4.77173	7.80546	12.7396	2.88119	3.90893	0.577966	0.191944
SRR085459	SRP004884	le+sh	f_lea	repr	12dpa	none	none	other	Bobw	f_lea	NA	0	0	0	0	0	0	0.128447	0.111096	0.508705	0.0384044	147.934	107.298	134.569
SRR085458	SRP004884	le+sh	f_lea	repr	12dpa	none	none	other	Bobw	f_lea	NA	0	0	0	0	0.0607145	0.17596	0.21608	0.153964	0.716348	0.0636919	123.624	132.076	209.713
SRR085457	SRP004884	le+sh	f_lea	repr	12dpa	none	none	other	Bobw	f_lea	NA	0	0	0	0	0.0198817	0.0586253	0.240316	0.188842	1.0869	0.065587	160.864	103.708	150.129
SRR502782	SRP013449	grain	s_en	repr	14dpa	none	none	other	Banks	en	NA	0	0	0	0	0	0	0	0.0169564	0	0	0.0157754	0	0
DRR003157	DRP000768	le+sh	shoot	veg	24d	abio	P-10d	CS	CS	v_aer	P-	0	0	0	0	0	1.00179	0.19133	1.57206	0.919367	0.577554	74.9786	67.1266	162.244
SRR502781	SRP013449	grain	al	repr	14dpa	none	none	other	Banks	al	NA	0	0	0	0	0	0.0567854	0.0356817	0.354985	0.0187421	0	0.0179863	0	0
SRR502780	SRP013449	grain	s_en	repr	9dpa	none	none	other	Banks	en	NA	0	0	0	0	0.04415	0	0.0345622	0	0.0363113	0	0	0	0
SRR502779	SRP013449	grain	al	repr	9dpa	none	none	other	Banks	al	NA	0	0	0	0	0	0.137989	0.187272	2.89847	0.203256	0.0988077	0.0396037	0	0
SRR502778	SRP013449	grain	s_en	repr	6dpa	none	none	other	Banks	en	NA	0	0.0221525	0	0	0.0427936	0.0266265	0.221088	0.945591	0.155561	0.0423346	0.0172318	0	0
SRR502777	SRP013449	grain	al	repr	6dpa	none	none	other	Banks	al	NA	0	0	0	0	0.0495018	0.0720721	0.070287	1.65438	0.397231	0.0314765	0.167252	0	0
SRR619850	SRP017303	le+sh	lea	see	see	dis	sr6+d	other	Avoc	lea	NA	0	0	0	0	0.847309	0	0	0.933513	0.276145	0	146.835	132.144	126.041
SRR974938	SRP022869	le+sh	2_lea	see	14d	none	none	other	Sevin	s_aer	NA	0	0	0	0	0	0	0	0.112822	0.035784	0	19.2746	0	17.8675
SRR974941	SRP022869	le+sh	2_lea	see	14d	none	none	other	Sevin	s_aer	NA	0	0	0	0	0.038389	0.0475804	0.132571	0.333385	0.209718	0.0772299	160.776	34.8599	118.548
SRR974940	SRP022869	le+sh	2_lea	see	14d	none	none	other	Sevin	s_aer	NA	0	0	0	0	0	0	0	0.0724444	0	0.0836495	166.96	92.1017	201.667
SRR974939	SRP022869	le+sh	2_lea	see	14d	none	none	other	Sevin	s_aer	NA	0	0.0445521	0	0	0.043055	0	0	0	0.0355593	0.0529823	19.9036	0	21.0589
ERR305291	ERP003465	spike	s_let	repr	anth	dis	fu50h	other	CM	s_let	NA	0	0	0	0	0.0265801	0.787794	0.240125	1.42999	0.320793	0.363206	12.7472	11.0465	16.8287
ERR305281	ERP003465	spike	s_let	repr	anth	none	mo50h	other	CM_2	s_let	NA	0	0	0	0	0.0585115	1.46384	0.530589	2.6148	2.24082	1.1931	13.3257	12.1554	13.8766
ERR305285	ERP003465	spike	s_let	repr	anth	dis	fu30h	other	CM_3	s_let	NA	0	0.0399446	0	0	0	1.63405	0.519065	4.53291	0.948398	2.55244	13.2281	4.85203	6.72722
SRR947016	SRP028357	roots	root	veg	5_lea	none	none	CS	CS	root	NA	0	0	0	0	0.0306013	0.284844	0.0304705	0.22338	0.0544175	0.135146	0.392645	0	0
SRR946457	SRP028357	roots	root	veg	5_lea	none	none	CS	CS	root	NA	0	0	0	0	0	0.207055	0.230924	0.685956	0.278837	0.160733	0.660129	0	0.478544
ERR305294	ERP003465	spike	s_let	repr	anth	none	mo30h	other	CM_2	s_let	NA	0	0	0	0.0198712	0	1.5177	0.4866	3.49933	1.19523	1.86631	11.8058	6.10786	7.23016
SRR947005	SRP028357	le+sh	shoot	veg	5_lea	none	none	CS	CS	v_aer	NA	0	0	0	0	0	0.115138	0	0.0806384	0.152267	0	109.387	200.262	271.859
SRR946453	SRP028357	le+sh	shoot	veg	5_lea	none	none	CS	CS	v_aer	NA	0	0	0	0	0.132412	0.331579	0.0927005	0.612539	0.133352	0.257748	75.2432	194.486	262.714
SRR960255	SRP029372	grain	sc	repr	12dpa	none	none	other	P271	sc	NA	0	0	0	0	0	0.972746	2.40337	3.49752	10.6604	2.41222	5.15923	1.29376	0.547213
SRR960248	SRP029372	grain	sc	repr	8dpa	none	none	other	P271	sc	NA	0	0	0	0	0	3.03754	0.176082	8.10483	4.64162	2.88164	9.31691	2.42431	1.63734
SRR960247	SRP029372	grain	sc	repr	4dpa	none	none	other	P271	sc	NA	0	0	0	0	0	0.476446	0	0.489969	1.0849	0.708916	4.02321	0.341983	0.571642
SRR960213	SRP029372	grain	e_sc	repr	12dpa	none	none	other	P271	e_sc	NA	0	0	0	0	0	0.176888	0.576627	0.59945	1.09711	0	0.321884	0	0
SRR960212	SRP029372	grain	e_sc	repr	8dpa	none	none	other	P271	e_sc	NA	0	0	0	0	0	0	0.391732	2.60777	0.488351	0.633123	2.13902	0.992363	0
SRR960183	SRP029372	grain	e_sc	repr	4dpa	none	none	other	P271	e_sc	NA	0	0	0	0	0	0.1928	0	0	0.750347	0.191235	4.47957	0.119925	0.288803
SRR960179	SRP029372	grain	grain	repr	4+dpa	none	none	other	P271	gr_mi	NA	0	0	0	0	0	0.540515	0.477324	2.17763	1.8372	1.25958	1.55273	0.539942	0
SRR1177761	SRP038912	spike	sta	repr	anth	none	none	CS	CSNIL	anth	NA	0	0	0	0	0.0369201	3.79768	4.16568	8.38112	5.88005	6.21896	0.331647	0	0.71098
ERR305328	ERP003465	spike	s_let	repr	anth	dis	fu50h	other	CM_3	s_let	NA	0	0.0427982	0	0	0.0206769	1.80421	0.58825	3.31979	2.2472	1.11326	12.9918	12.7235	14.8493
SRR1177760	SRP038912	spike	ps	repr	anth	none	none	other	HTS-1	anth	NA	0	0	0	0	0.0176841	9.01617	2.64127	8.85062	4.05614	11.872	0.143939	0	0
SRR1175868	SRP038912	spike	pist	repr	anth	none	none	CS	CSNIL	st_ov	NA	0	0	0	0	0.0283676	2.70131	1.07569	4.88872	1.11343	4.48438	0.334721	0	0
SRR1228265	SRP041017	le+sh	lea	see	7d	dis	pm72h	other	N9134	s_aer	p_mil	0	0	0	0	0	0.0438277	0.0630976	0.118566	0.0420565	0.173838	182.793	144.27	136.595
SRR1228264	SRP041017	le+sh	lea	see	7d	dis	pm72h	other	N9134	s_aer	p_mil	0	0	0	0	0.0664025	0.041323	0	0	0	0	84.1753	59.3882	49.7164
SRR1228263	SRP041017	le+sh	lea	see	7d	dis	pm72h	other	N9134	s_aer	p_mil	0	0	0	0	0.0375178	0	0.0574643	0.065054	0.0633604	0	132.665	80.2621	76.7816
SRR1228262	SRP041017	le+sh	lea	see	7d	dis	pm48h	other	N9134	s_aer	p_mil	0	0	0	0	0.0955956	0	0	0.165773	0	0.0786166	100.67	61.2768	42.604
SRR1228261	SRP041017	le+sh	lea	see	7d	dis	pm48h	other	N9134	s_aer	p_mil	0	0	0	0	0	0.0809195	0	0.056437	0	0.0401515	115.213	68.1495	36.8005
SRR1228260	SRP041017	le+sh	lea	see	7d	dis	pm48h	other	N9134	s_aer	p_mil	0	0	0	0	0	0.221231	0	0.205439	0.0244121	0.0731792	188.162	136.36	74.1458
SRR1228259	SRP041017	le+sh	lea	see	7d	dis	pm24h	other	N9134	s_aer	p_mil	0	0	0	0	0	0.0401707	0	0	0.0532142	0.0398636	49.5706	28.3442	13.8316
SRR1228258	SRP041017	le+sh	lea	see	7d	dis	pm24h	other	N9134	s_aer	p_mil	0	0	0	0	0	0	0.0650533	0	0.136124	0.122375	58.0135	56.7189	50.1933
ERR305322	ERP003465	spike	s_let	repr	anth	none	mo30h	other	CM_2	s_let	NA	0	0	0	0	0.0536271	0.78117	0.32945	2.66232	0.25049	0.668115	14.8376	4.29571	7.0147
SRR1228257	SRP041017	le+sh	lea	see	7d	dis	pm24h	other	N9134	s_aer	p_mil	0	0	0	0	0.0639813	0	0.0630875	0.0554639	0.079097	0.0634996	36.9877	28.6783	28.4399
SRR1228256	SRP041017	le+sh	lea	see	7d	none	none	other	N9134	s_aer	contr	0	0	0	0	0	0.051928	0	0.239933	0.281683	0.139852	44.3388	67.5712	65.8883
SRR1228255	SRP041017	le+sh	lea	see	7d	none	none	other	N9134	s_aer	contr	0	0	0	0	0	0.0863616	0	0.270364	0.187553	0.0684727	47.653	86.9466	76.6775
SRR1228254	SRP041017	le+sh	lea	see	7d	none	none	other	N9134	s_aer	contr	0	0	0	0	0	0	0.0643265	0.0283848	0.107925	0.0809442	163.974	181.574	196.106
SRR1228253	SRP041017	le+sh	lea	see	7d	dis	sr72h	other	N9134	s_aer	str_2	0	0	0	0	0	0.0442758	0	0.0311205	0.029615	0.131841	24.5022	40.8473	45.0812
SRR1228252	SRP041017	le+sh	lea	see	7d	dis	sr72h	other	N9134	s_aer	str_2	0	0	0	0	0	0	0	0.163594	0.0622671	0.0924685	21.7296	33.4991	42.7778
SRR1228251	SRP041017	le+sh	lea	see	7d	dis	sr72h	other	N9134	s_aer	str_2	0	0	0	0	0.0360546	0	0	0.0340738	0.119283	0	20.8695	34.843	50.6128
SRR1228250	SRP041017	le+sh	lea	see	7d	dis	sr48h	other	N9134	s_aer	str_2	0	0	0	0	0	0.179027	0	0.188569	0.165249	0.39981	43.5325	90.9705	91.3836
SRR1228249	SRP041017	le+sh	lea	see	7d	dis	sr48h	other	N9134	s_aer	str_2	0	0	0	0	0	0	0	0.0599037	0.184425	0.306919	56.6801	111.014	120.665
SRR1228248	SRP041017	le+sh	lea	see	7d	dis	sr48h	other	N9134	s_aer	str_2	0	0	0	0	0	0.0469228	0	0.17969	0.170768	0.0680082	49.0665	104.276	121.209
ERR305331	ERP003465	spike	s_let	repr	anth	dis	fu30h	other	CM_4	s_let	NA	0	0	0	0	0	2.73704	0.830572	7.78509	0.938595	2.61977	14.3047	6.24717	8.38604
SRR1228247	SRP041017	le+sh	lea	see	7d	dis	sr24h	other	N9134	s_aer	str_2	0	0	0	0	0	0	0	0	0.156404	0	108.856	85.9507	40.6943
SRR1228246	SRP041017	le+sh	lea	see	7d	dis	sr24h	other	N9134	s_aer	str_2	0	0	0	0	0	0.046676	0	0.262661	0.374964	0.153543	99.8356	98.6509	75.0835
SRR1228245	SRP041017	le+sh	lea	see	7d	dis	sr24h	other	N9134	s_aer	str_2	0	0	0	0	0	0.0784196	0	0.165206	0	0.12828	157.205	126.441	103.05
DRR003148	DRP000768	roots	root	veg	24d	none	none	CS	CS	root	NA	0.126936	0	0	0	0	1.06315	0.507699	1.74038	0.508533	0.602536	0.159122	0	0
ERR305316	ERP003465	spike	s_let	repr	anth	dis	fu50h	other	CM_3	s_let	NA	0	0.0197949	0	0	0.0191269	1.41353	0.894032	2.82453	2.00256	0.807558	13.144	10.4403	11.538
SRR1542417	SRP045409	le+sh	lea	see	7d	abio	dhs6h	other	TAM	s_aer	dh	0	0.293996	0.0131514	0	0.0653682	26.2756	0.743415	27.4602	4.47036	5.20067	13.5718	14.0677	3.84455
SRR1542416	SRP045409	le+sh	lea	see	7d	abio	dhs6h	other	TAM	s_aer	dh	0	0.126099	0	0	0	21.0908	0.741243	23.9636	3.76554	4.39916	10.5686	9.86166	2.58539
SRR1542415	SRP045409	le+sh	lea	see	7d	abio	dhs1h	other	TAM	s_aer	dh	0	0.41899	0.173283	0	0.100443	1.4861	0.534066	2.37822	2.96497	0.400678	5.64288	1.98528	0.954887
SRR1542414	SRP045409	le+sh	lea	see	7d	abio	dhs1h	other	TAM	s_aer	dh	0	0.379311	0.122554	0	0.157779	2.04991	0.385838	2.47617	3.24085	0.272901	6.44338	3.33277	1.23187
ERR305302	ERP003465	spike	s_let	repr	anth	none	mo50h	other	CM_1	s_let	NA	0	0.0205347	0	0	0	1.51019	0.59554	2.5191	2.12963	1.08016	15.9924	14.1751	19.5401
SRR1542413	SRP045409	le+sh	lea	see	7d	abio	hs6h	other	TAM	s_aer	heat	0	0.466344	0.131223	0	0.0218498	0.869657	0.0556483	1.33012	0.758043	0.490064	13.872	15.9985	7.79325
SRR1542412	SRP045409	le+sh	lea	see	7d	abio	hs6h	other	TAM	s_aer	heat	0	0.352258	0.0327759	0	0.0249702	0.745254	0.126008	1.2827	0.850089	0.445446	12.5395	10.2518	5.80039
SRR1542411	SRP045409	le+sh	lea	see	7d	abio	hs1h	other	TAM	s_aer	heat	0	1.33202	0.598821	0	0.450011	0.427574	0.620062	0.992516	1.83791	0.157598	29.0515	10.9107	3.3007
SRR1542410	SRP045409	le+sh	lea	see	7d	abio	hs1h	other	TAM	s_aer	heat	0	0.814577	0.405209	0	0.196882	0.274364	0.324138	0.589717	1.13136	0.103671	19.3235	6.00469	1.49233
SRR1542409	SRP045409	le+sh	lea	see	7d	abio	ds6h	other	TAM	s_aer	drou	0	0.275941	0	0.0102229	0.00857446	33.7083	4.70593	77.0434	21.0261	33.79	22.3569	31.9938	4.16871
SRR1542408	SRP045409	le+sh	lea	see	7d	abio	ds6h	other	TAM	s_aer	drou	0	0.106871	0	0	0.0113749	30.5712	4.34808	72.2404	18.6883	29.4428	18.6026	26.5654	3.46933
SRR1542407	SRP045409	le+sh	lea	see	7d	abio	ds1h	other	TAM	s_aer	drou	0	0.162088	0	0	0.156102	32.7568	7.10218	59.9614	23.2848	21.7893	30.9991	18.6245	8.30695
SRR1542406	SRP045409	le+sh	lea	see	7d	abio	ds1h	other	TAM	s_aer	drou	0	0.220089	0	0	0.147549	27.0538	5.6041	49.4865	19.3647	18.3888	24.2867	16.6474	7.80017
SRR1542405	SRP045409	le+sh	lea	see	7d	none	none	other	TAM	s_aer	contr	0	0	0	0	0.0229277	0.123692	0.0749954	0.278077	0.0527393	0.198277	44.6802	27.5641	15.8676
SRR1542404	SRP045409	le+sh	lea	see	7d	none	none	other	TAM	s_aer	contr	0	0	0	0	0.014316	0.151832	0.0139226	0.334458	0.0639624	0.265859	53.102	29.969	13.6652
ERR305317	ERP003465	spike	s_let	repr	anth	dis	fu30h	other	CM_1	s_let	NA	0	0	0	0	0	1.06675	0.380538	3.12517	1.00233	0.47119	9.614	2.62329	4.20747
SRR1958738	SRP056412	grain	grain	repr	15dpa	none	none	other	1038-	gr_mi	NA	0	0	0	0	0	0.780321	0.552464	1.13249	1.65949	0.513658	0.165795	0.0936194	0
SRR1955162	SRP056412	grain	grain	repr	35dpa	none	none	other	1516+	gr_ha	NA	0.339167	0	0	0.0904206	0.0372675	0.0517049	0.633661	1.84366	1.05755	0.746129	0.0426991	0	0
SRR1955060	SRP056412	grain	grain	repr	25dpa	none	none	other	1516+	gr_mi	NA	0.0392841	0	0	0.0733155	0.030222	0.493026	0.699171	1.47554	1.27632	0.0605497	0.179669	0.163593	0.203564
SRR1955059	SRP056412	grain	grain	repr	15dpa	none	none	other	1516+	gr_mi	NA	0	0	0	0	0	0.144333	0.301354	1.03981	0.632763	0.109359	0.32274	0	0.0585126
SRR1955045	SRP056412	grain	grain	repr	35dpa	none	none	other	0362+	gr_ha	NA	0.0742003	0	0	0.0692457	0	0.277788	1.57388	1.8093	1.97476	0.22905	0.72816	0.566529	0.213243
SRR1954915	SRP056412	grain	grain	repr	25dpa	none	none	other	0362+	gr_mi	NA	0	0	0	0.0639542	0	0.333924	0.578854	1.77726	0.234575	0.484781	0.19164	0	0.414509
SRR1958790	SRP056412	grain	grain	repr	35dpa	none	none	other	0362-	gr_ha	NA	0.120466	0	0	0.187356	0	0.303694	1.73096	2.78355	1.33421	0.384846	0.792508	0.19137	0
SRR1958787	SRP056412	grain	grain	repr	35dpa	none	none	other	Westo	gr_ha	NA	0.0774672	0	0	0.0722673	0.059538	0	0.805089	1.44214	0.530258	0.128627	0.158821	0.263916	0
SRR1958785	SRP056412	grain	grain	repr	25dpa	none	none	other	Westo	gr_mi	NA	0	0	0	0.118893	0	0.139173	0.269456	2.50494	0.507139	0.195646	0.292879	0.274876	0
SRR1958783	SRP056412	grain	grain	repr	15dpa	none	none	other	Westo	gr_mi	NA	0	0	0	0	0	0	0.470422	1.14974	0.44129	0.120289	0.0561817	0	0.053068
ERR305274	ERP003465	spike	s_let	repr	anth	dis	fu50h	other	CM_3	s_let	NA	0	0	0	0	0.0283906	0.790851	0.191418	1.54251	0.490832	0.742152	25.3403	22.4069	29.1019
SRR1958781	SRP056412	grain	grain	repr	35dpa	none	none	other	Chara	gr_ha	NA	0.349847	0	0	0.0408242	0	0	1.02457	1.60943	1.16941	0.474784	0.311385	0.116041	0
SRR1958779	SRP056412	grain	grain	repr	25dpa	none	none	other	Chara	gr_mi	NA	0.267556	0.05323	0	0.187225	0	0.255334	0.576555	2.00857	1.21085	0.308671	0.366952	1.05211	0.809948
SRR1958777	SRP056412	grain	grain	repr	15dpa	none	none	other	Chara	gr_mi	NA	0	0	0	0	0.0511472	0.845612	0.377559	1.80548	0.938243	1.0223	0	0.858713	0.153632
SRR1958775	SRP056412	grain	grain	repr	35dpa	none	none	other	Baxt	gr_ha	NA	0.0466092	0	0	0.13052	0.0717913	0.149986	0.736891	0.966323	0.878658	0.144347	0.14053	0.091267	0
SRR1958773	SRP056412	grain	grain	repr	25dpa	none	none	other	Baxt	gr_mi	NA	0.0825315	0	0	0.154004	0	0.157522	0.414538	1.98249	0.926537	0.253829	0.315865	0.125718	0.2657
SRR1958770	SRP056412	grain	grain	repr	15dpa	none	none	other	Baxt	gr_mi	NA	0	0	0	0	0.122353	0.423637	0.436359	2.54802	0.610618	0.244543	0.416452	0	0.404313
SRR1958768	SRP056412	grain	grain	repr	35dpa	none	none	other	1516-	gr_ha	NA	0.146191	0	0	0.0454619	0.0374595	0.0519033	1.07969	1.9827	1.14497	0.29946	0.162975	0.273559	0.0812764
SRR1958766	SRP056412	grain	grain	repr	25dpa	none	none	other	1516-	gr_mi	NA	0.0472914	0	0	0	0	0.569693	1.35939	4.30228	1.57604	0.670724	0.477908	0.467979	0.542761
SRR1958764	SRP056412	grain	grain	repr	15dpa	none	none	other	1516-	gr_mi	NA	0	0	0	0	0.087037	0	0.171244	0.972018	0.50326	0.374191	0.250967	0	0.0874673
SRR1958762	SRP056412	grain	grain	repr	25dpa	none	none	other	0362-	gr_mi	NA	0.129315	0	0	0.120675	0	0.483386	0.721934	2.76386	0.885211	0.199448	0.100081	0	0.115977
ERR305292	ERP003465	spike	s_let	repr	anth	none	mo30h	other	CM_2	s_let	NA	0	0	0.0289952	0	0	1.64156	0.52881	4.77725	1.16851	2.02439	12.1452	4.9896	5.3106
SRR1958749	SRP056412	grain	grain	repr	35dpa	none	none	other	1275-	gr_ha	NA	0.218242	0.0348045	0	0	0	0.0469477	0.548252	1.60717	0.517095	0.338983	0.0976847	0	0.0943622
SRR1958747	SRP056412	grain	grain	repr	25dpa	none	none	other	1275-	gr_mi	NA	0	0	0	0	0	0.176844	0.504504	1.10658	0.417712	0.255601	0.211203	0	0
SRR1958745	SRP056412	grain	grain	repr	15dpa	none	none	other	1275-	gr_mi	NA	0	0	0	0	0	0.262635	0.267192	1.23385	0.188845	0.473391	0.419721	0	0
SRR1958743	SRP056412	grain	grain	repr	35dpa	none	none	other	1038-	gr_ha	NA	0.318969	0	0	0.0992192	0.0409044	0.510942	0.888472	1.31376	1.17694	0.328021	0.262948	0.532303	0
SRR1958740	SRP056412	grain	grain	repr	25dpa	none	none	other	1038-	gr_mi	NA	0.439165	0	0	0	0	0.658004	0.957362	3.75631	1.39569	0.678412	0.301037	0	0
SRR1958735	SRP056412	grain	grain	repr	35dpa	none	none	other	0807-	gr_ha	NA	0	0	0	0.0482767	0.0398054	0.197506	0.550224	1.48578	0.408381	0.686061	0	0.0104595	0
SRR1958732	SRP056412	grain	grain	repr	25dpa	none	none	other	0807-	gr_mi	NA	0.0653723	0	0	0.182991	0	0.139529	0.316279	0.872724	0.645417	0.371507	0.0842704	0	0.202738
SRR1958730	SRP056412	grain	grain	repr	15dpa	none	none	other	0807-	gr_mi	NA	0	0	0	0	0	0.392724	0.351237	1.44874	0.555778	0.407208	0.189087	0	0
SRR1958760	SRP056412	grain	grain	repr	15dpa	none	none	other	0362-	gr_mi	NA	0	0	0	0	0	0.0829957	0.327938	1.85625	0.698746	0.87029	0.12872	0	0
SRR1955165	SRP056412	grain	grain	repr	25dpa	none	none	other	Yipti	gr_mi	NA	0	0	0	0.18602	0	0.424667	0.240936	1.46285	0.379414	0.765508	0.0740995	0	0
ERR305297	ERP003465	spike	s_let	repr	anth	dis	fu50h	other	CM_4	s_let	NA	0	0	0	0	0	0.75246	0.116213	1.33338	0.332214	0.595427	31.791	25.1357	32.8328
SRR1955057	SRP056412	grain	grain	repr	35dpa	none	none	other	1275+	gr_ha	NA	0.270498	0	0	0.252413	0	0.227196	0.460217	1.05366	0.483251	0.0890605	0.117503	0	0
SRR1955055	SRP056412	grain	grain	repr	25dpa	none	none	other	1275+	gr_mi	NA	0.34355	0	0	0.160262	0	0.531468	0.311462	1.60443	0.824469	0.200107	0.178504	0.376135	0
SRR1955053	SRP056412	grain	grain	repr	15dpa	none	none	other	1275+	gr_mi	NA	0	0	0	0	0	0	0.130432	0.239963	0.593356	0.545055	0.0926706	0	0.0599721
SRR1955048	SRP056412	grain	grain	repr	35dpa	none	none	other	0807+	gr_ha	NA	0	0	0	0	0	0.463463	0.591124	1.66105	0.620492	0.442424	0.0553177	0.151783	0
SRR1955050	SRP056412	grain	grain	repr	25dpa	none	none	other	0807+	gr_mi	NA	0	0.0364324	0	0.213372	0	0.0490033	0.289256	0.947865	0.22933	0.0707993	0.110277	0.265252	0
SRR1955046	SRP056412	grain	grain	repr	15dpa	none	none	other	0807+	gr_mi	NA	0	0	0	0	0	0.176002	0.498354	2.16643	0.937133	0.611775	0.0556787	0	0.257963
SRR1926214	SRP056412	grain	grain	repr	15dpa	none	none	other	0362+	gr_mi	NA	0	0	0	0	0.110326	0.136842	0.444554	1.53236	0.626495	0.110611	0.172666	0	0
SRR1958758	SRP056412	grain	grain	repr	35dpa	none	none	other	Yipti	gr_ha	NA	0.229693	0	0	0.214293	0.0882917	0.367278	0.902251	2.29838	1.52355	0.17648	0.0786205	0	0.408787
SRR1958728	SRP056412	grain	grain	repr	15dpa	none	none	other	Yipti	gr_mi	NA	0	0	0	0	0.0712222	0.493615	1.41453	2.01952	1.58054	0.52478	0.366231	0.0460725	0.177449
SRR1958755	SRP056412	grain	grain	repr	35dpa	none	none	other	1038+	gr_ha	NA	0.235188	0	0	0.0548593	0.0452144	0.313423	0.79607	1.37334	0.534225	0.167064	0	0	0.119473
ERR305286	ERP003465	spike	s_let	repr	anth	none	mo50h	other	CM_2	s_let	NA	0	0	0	0	0.0411449	0.800597	0.168336	1.62641	0.361438	0.85186	25.6258	18.8612	22.6807
SRR1958753	SRP056412	grain	grain	repr	25dpa	none	none	other	1038+	gr_mi	NA	0.604942	0	0	0.0564627	0	1.03942	0.768115	3.35667	1.47772	0.46781	0	0	0
SRR1958729	SRP056412	grain	grain	repr	15dpa	none	none	other	1038+	gr_mi	NA	0	0	0	0	0	0.498218	0.91519	1.87601	1.41756	0.358941	0.106902	0	0.0729648
grain_Z71_rep1	choulet_URGI	grain	grain	repr	2dpa	none	none	CS	CS	gr_mi	NA	0	0.0517123	0	0	0.0497005	14.0383	7.1133	29.4933	20.34	17.2725	3.52166	1.13337	0.111891
grain_Z71_rep2	choulet_URGI	grain	grain	repr	2dpa	none	none	CS	CS	gr_mi	NA	0	0.0936878	0	0	0.0541037	16.9124	8.01633	31.6168	21.8043	23.0542	4.36483	3.05469	1.01921
grain_Z75_rep1	choulet_URGI	grain	grain	repr	14dpa	none	none	CS	CS	gr_mi	NA	0	0.0435085	0	0	0.0103807	0.701162	1.41572	1.26318	1.87301	0.82199	0.018512	0	0
grain_Z75_rep2	choulet_URGI	grain	grain	repr	14dpa	none	none	CS	CS	gr_mi	NA	0	0.0327065	0	0	0.0157294	0.667383	1.396	1.13144	1.55794	0.737041	0.0241217	0.0251899	0
grain_Z85_rep1	choulet_URGI	grain	grain	repr	30dpa	none	none	CS	CS	gr_ha	NA	0.163593	0	0	0.07633	0.0125867	0.27888	0.0752149	0.371471	0.483546	0.504509	0.0141696	0	0
grain_Z85_rep2	choulet_URGI	grain	grain	repr	30dpa	none	none	CS	CS	gr_ha	NA	0.114691	0	0	0.196191	0.0147007	0.200669	0.02924	0.625151	0.396216	0.794383	0.0229976	0	0
leaf_Z10_rep1	choulet_URGI	le+sh	lea	see	see	none	none	CS	CS	s_aer	NA	0	0	0	0	0	0.597954	0.220304	1.29479	0.355299	1.25119	0.983965	0.65143	2.86904
leaf_Z10_rep2	choulet_URGI	le+sh	lea	see	see	none	none	CS	CS	s_aer	NA	0	0	0	0	0	0.690131	0.201688	1.41714	0.312589	0.796459	0.777191	0	1.3643
ERR305300	ERP003465	spike	s_let	repr	anth	none	mo30h	other	CM	s_let	NA	0	0	0	0	0	0.598534	0.45843	2.10097	1.09634	0.0708891	6.52602	2.40625	4.4673
leaf_Z23_rep1	choulet_URGI	le+sh	lea	veg	till	none	none	CS	CS	lea	NA	0	0.024582	0	0	0.0237641	2.89534	3.64046	5.77106	5.96457	3.96098	6.3241	10.8789	21.8482
leaf_Z23_rep2	choulet_URGI	le+sh	lea	veg	till	none	none	CS	CS	lea	NA	0	0.0143531	0	0	0.0554771	2.69094	3.2546	6.40727	5.97643	3.92006	6.23782	10.6747	19.2772
leaf_Z71_rep1	choulet_URGI	le+sh	lea	repr	2dpa	none	none	CS	CS	f_lea	NA	0	2.03331	0	0	0.178242	16.725	31.3071	40.2432	45.705	24.7275	63.2296	88.0699	164.976
leaf_Z71_rep2	choulet_URGI	le+sh	lea	repr	2dpa	none	none	CS	CS	f_lea	NA	0	1.94639	0	0	0.077272	16.5979	28.4071	40.5486	43.5818	26.8094	66.8366	98.2786	184.08
root_Z10_rep1	choulet_URGI	roots	root	see	see	none	none	CS	CS	root	NA	0	0.0627038	0	0	0	1.49786	0.538603	2.9801	0.403334	1.09421	0.0306833	0	0
root_Z10_rep2	choulet_URGI	roots	root	see	see	none	none	CS	CS	root	NA	0	0.0282598	0.0167625	0	0.0273129	1.28437	0.6175	3.19488	0.229933	1.02033	0.0111207	0	0
root_Z13_rep1	choulet_URGI	roots	root	veg	3_lea	none	none	CS	CS	root	NA	0	0.636677	0	0	0.0832639	8.43515	5.76599	11.4925	3.47437	5.46623	0.0982639	0	0
root_Z13_rep2	choulet_URGI	roots	root	veg	3_lea	none	none	CS	CS	root	NA	0	0.0476302	0.0188397	0	0.0153441	5.60918	7.20428	6.76578	3.3103	3.25634	0.0612112	0	0
root_Z39_rep1	choulet_URGI	roots	root	repr	f_lea	none	none	CS	CS	root	NA	0	0.0370015	0	0	0.0142971	7.83876	8.12748	7.95255	4.008	5.04728	0.0279771	0	0
root_Z39_rep2	choulet_URGI	roots	root	repr	f_lea	none	none	CS	CS	root	NA	0	0.292375	0	0	0.0296914	6.23857	4.9112	7.98309	2.85614	3.67984	0.105217	0	0
ERR305280	ERP003465	spike	s_let	repr	anth	dis	fu50h	other	CM_2	s_let	NA	0	0	0	0	0	0.713741	0.161719	1.43938	0.357272	0.440375	17.3036	17.2196	17.4054
spike_Z32_rep1	choulet_URGI	spike	spike	veg	2_no	none	none	CS	CS	spike	NA	0	0.0181389	0.0640279	0	0.0346684	14.2907	3.98368	26.8559	9.41678	14.0936	0.162994	0	0
spike_Z32_rep2	choulet_URGI	spike	spike	veg	2_no	none	none	CS	CS	spike	NA	0	0.0297469	0.24677	0	0.0143778	6.73308	4.64271	14.0269	8.66848	9.46677	0.215911	0	0
spike_Z39_rep1	choulet_URGI	spike	spike	repr	f_lea	none	none	CS	CS	spike	NA	0	0	0.0383138	0	0.0781202	5.24045	2.36575	7.06486	3.97503	4.34057	0.483512	0	0
spike_Z39_rep2	choulet_URGI	spike	spike	repr	f_lea	none	none	CS	CS	spike	NA	0	0.0146791	0.0174329	0	0.028369	3.16189	1.1086	4.93962	2.11419	2.58338	0.347849	0	0
spike_Z65_rep1	choulet_URGI	spike	spike	repr	anth	none	none	CS	CS	spike	NA	0	0.390719	0	0	0.098069	6.28767	5.33413	12.731	7.25775	4.78621	1.91249	3.95576	2.97575
spike_Z65_rep2	choulet_URGI	spike	spike	repr	anth	none	none	CS	CS	spike	NA	0	0.209867	0	0	0.0539728	2.73687	1.83185	4.67928	2.81684	2.69176	1.69199	0.853752	1.79105
stem_Z30_rep1	choulet_URGI	le+sh	stem	veg	1_sp	none	none	CS	CS	int	NA	0	0	0.0158367	0	0.0258656	3.63642	3.32216	7.37127	3.25689	4.92181	0.81874	0	1.62327
stem_Z30_rep2	choulet_URGI	le+sh	stem	veg	1_sp	none	none	CS	CS	int	NA	0	0	0	0	0.0643074	2.51509	2.43712	5.35532	2.28816	3.39019	0.580974	0	0.612283
stem_Z32_rep1	choulet_URGI	le+sh	stem	veg	2_no	none	none	CS	CS	int	NA	0	0.164601	0	0	0.0660439	9.69643	7.15855	18.2918	8.85143	10.0418	2.53065	0.577937	4.32228
stem_Z32_rep2	choulet_URGI	le+sh	stem	veg	2_no	none	none	CS	CS	int	NA	0	0.374461	0.0585468	0	0.115019	8.7048	7.26232	17.2612	10.0371	9.17111	2.55272	0.432192	5.12376
ERR305309	ERP003465	spike	s_let	repr	anth	none	mo50h	other	CM	s_let	NA	0	0	0	0	0.0616898	1.09803	1.53695	2.15184	3.659	0.507995	8.13613	8.4458	7.16602
stem_Z65_rep1	choulet_URGI	le+sh	stem	repr	anth	none	none	CS	CS	int	NA	0	0	0	0	0.0146483	0.181337	0.104114	0.674668	0.0791647	0.296199	10.3441	3.87814	9.42542
stem_Z65_rep2	choulet_URGI	le+sh	stem	repr	anth	none	none	CS	CS	int	NA	0	0	0	0	0	0.410373	0.0451968	0.349238	0.201655	0.283318	9.70566	2.62552	8.12291
ERR1598033	ERP016738	grain	grain	repr	mil_g	none	none	CS	CS	gr_mi	NA	0	0	0	0	0	0.0412906	0.311184	0.0933869	0.40111	0.0773447	0.231282	0.188134	0
ERR1598032	ERP016738	spike	spike	repr	emer	none	none	CS	CS	spike	NA	0	0	0	0	0.0105939	0.801706	1.22079	0.975341	1.54827	0.708046	0.409459	0	0
ERR1598031	ERP016738	le+sh	stem	repr	mil_g	none	none	CS	CS	int	NA	0	0	0	0	0.03374	0.00855136	0.0156295	0.0115808	0.0164618	0	20.0316	9.32609	43.3881
ERR1598030	ERP016738	le+sh	lea	veg	7_lea	none	none	CS	CS	lea	NA	0	0	0	0	0.069256	0.119303	0.0583345	0.432927	0.0159761	0.10567	6.79333	4.18749	3.05678
ERR1598029	ERP016738	roots	root	veg	3_lea	none	none	CS	CS	root	NA	0	0.0753051	0	0	0.0145021	5.11109	2.5474	3.16938	0.685874	1.5064	0.00555036	0	0
ERR1598028	ERP016738	le+sh	see	see	4d	none	none	CS	CS	s_aer	NA	0	0	0	0	0.012363	0.185961	0.0578112	0.54421	0.0658515	0.245979	0.654332	0	0
ERR1201820	ERP013829	spike	s_let	repr	anth	none	mo6h	other	NIL51	s_let	NA	0	0.0336844	0	0	0.048854	0.679413	0.0684356	1.60089	0.855462	0.985919	9.21558	7.40075	7.20479
ERR1201819	ERP013829	spike	s_let	repr	anth	none	mo6h	other	NIL51	s_let	NA	0	0	0	0	0	0.258644	0	1.33024	0.794947	0.925351	11.449	8.01477	10.226
DRR003155	DRP000768	le+sh	shoot	veg	24d	none	none	CS	CS	v_aer	contr	0	0	0	0	0	0.401199	0.084581	0.862556	0.357139	0.871971	54.6346	85.5522	128.913
ERR305327	ERP003465	spike	s_let	repr	anth	dis	fu30h	other	CM	s_let	NA	0	0	0	0	0	0.59416	0.652616	2.74766	1.11043	0.725312	3.72381	1.40381	1.50714
ERR1201818	ERP013829	spike	s_let	repr	anth	none	mo6h	other	NIL51	s_let	NA	0	0	0	0	0	0.754939	0.198567	1.70991	0.88352	0.707435	9.16205	9.25307	8.84878
ERR1201817	ERP013829	spike	s_let	repr	anth	none	mo48h	other	NIL51	s_let	NA	0	0	0	0	0.0295138	1.2465	1.11037	2.10532	2.00407	1.08279	10.8821	16.0217	14.1485
ERR1201816	ERP013829	spike	s_let	repr	anth	none	mo48h	other	NIL51	s_let	NA	0	0	0	0	0	1.8228	0.774039	2.3952	2.50952	1.04271	10.6513	17.1252	13.0901
ERR1201815	ERP013829	spike	s_let	repr	anth	none	mo48h	other	NIL51	s_let	NA	0	0	0	0	0	0.879296	0.875691	1.17145	1.4459	0.536398	11.0049	17.2586	14.9189
ERR1201814	ERP013829	spike	s_let	repr	anth	none	mo3h	other	NIL51	s_let	NA	0	0	0	0	0	0.891398	0.202213	1.88349	0.624595	0.817358	14.4278	14.8672	17.6468
ERR1201813	ERP013829	spike	s_let	repr	anth	none	mo3h	other	NIL51	s_let	NA	0	0	0	0	0	1.33699	0.195747	1.57582	0.784674	1.0853	10.2792	13.4992	11.8134
ERR1201812	ERP013829	spike	s_let	repr	anth	none	mo3h	other	NIL51	s_let	NA	0	0	0	0	0	1.1571	0.358613	2.20464	0.664439	1.02792	9.00912	9.80461	11.3172
ERR1201811	ERP013829	spike	s_let	repr	anth	none	mo36h	other	NIL51	s_let	NA	0	0.0513039	0	0	0	1.62306	1.2784	2.56579	1.80811	1.20762	6.38169	6.75235	7.1252
ERR1201810	ERP013829	spike	s_let	repr	anth	none	mo36h	other	NIL51	s_let	NA	0	0	0	0	0.0989764	0.952627	1.18106	2.04402	1.52869	1.28535	6.59248	5.05284	5.62172
ERR1201809	ERP013829	spike	s_let	repr	anth	none	mo36h	other	NIL51	s_let	NA	0	0	0	0	0	1.08573	1.57552	2.37611	2.37171	1.40466	5.57743	5.56741	5.18469
ERR305315	ERP003465	spike	s_let	repr	anth	dis	fu50h	other	CM_4	s_let	NA	0	0	0	0	0	0.790089	1.69506	2.31907	4.75139	0.90283	12.2723	10.9712	13.2624
ERR1201808	ERP013829	spike	s_let	repr	anth	none	mo24h	other	NIL51	s_let	NA	0	0	0	0	0	1.03738	0.340871	0.930587	1.46838	0.843751	13.2018	14.9373	19.0462
ERR1201807	ERP013829	spike	s_let	repr	anth	none	mo24h	other	NIL51	s_let	NA	0	0	0	0	0.051246	0.886386	0.36374	1.34682	0.827042	1.233	11.9218	14.9089	18.0874
ERR1201806	ERP013829	spike	s_let	repr	anth	none	mo24h	other	NIL51	s_let	NA	0	0	0	0	0.06221	1.07604	0.35225	1.20119	0.816619	0.628769	13.3002	11.6685	17.3485
ERR1201805	ERP013829	spike	s_let	repr	anth	none	mo12h	other	NIL51	s_let	NA	0	0	0	0	0.0420607	0.586341	0.261449	1.30211	1.50109	0.82604	12.8538	11.7939	14.4079
ERR1201804	ERP013829	spike	s_let	repr	anth	none	mo12h	other	NIL51	s_let	NA	0	0	0	0	0.0819693	0.721864	0.591755	1.51314	1.40599	0.807423	13.4081	10.6742	18.5185
ERR1201803	ERP013829	spike	s_let	repr	anth	none	mo12h	other	NIL51	s_let	NA	0	0.0248206	0	0	0.0719837	1.09325	0.472848	1.43662	1.30468	0.774792	12.5505	9.11189	16.3252
ERR1201802	ERP013829	spike	s_let	repr	anth	dis	fu6h	other	NIL51	s_let	NA	0	0	0	0	0.132641	0.630809	0.321319	1.65169	1.17007	0.461319	10.8892	7.81399	9.92631
ERR1201801	ERP013829	spike	s_let	repr	anth	dis	fu6h	other	NIL51	s_let	NA	0	0	0	0	0	1.26032	0.278524	2.53837	0.93137	0.787844	12.076	12.2465	10.678
ERR1201800	ERP013829	spike	s_let	repr	anth	dis	fu6h	other	NIL51	s_let	NA	0	0.0229195	0	0	0.0443158	0.891411	0.17889	1.42674	0.914493	0.958302	10.8466	11.2972	10.8914
ERR1201799	ERP013829	spike	s_let	repr	anth	dis	fu48h	other	NIL51	s_let	NA	0	0.0854198	0	0	0.0275347	1.54659	4.4775	1.7127	9.55317	0.466222	4.93909	7.17362	3.71255
ERR305304	ERP003465	spike	s_let	repr	anth	dis	fu30h	other	CM_3	s_let	NA	0	0	0	0	0	0.887531	0.388203	2.87161	0.633538	0.87082	11.1248	2.71664	5.11791
ERR1201798	ERP013829	spike	s_let	repr	anth	dis	fu48h	other	NIL51	s_let	NA	0	0	0	0	0.0217638	1.06796	4.34092	1.47982	8.48318	0.487947	6.06421	7.72224	5.47015
ERR1201797	ERP013829	spike	s_let	repr	anth	dis	fu48h	other	NIL51	s_let	NA	0	0.0308788	0.0365366	0	0.0298582	1.43521	2.32257	2.42493	4.59264	1.15608	7.60245	12.4327	9.98492
ERR1201796	ERP013829	spike	s_let	repr	anth	dis	fu3h	other	NIL51	s_let	NA	0	0	0	0	0.0271421	1.34478	0.383344	2.60741	0.968587	1.20723	13.3482	16.4436	17.4767
ERR1201795	ERP013829	spike	s_let	repr	anth	dis	fu3h	other	NIL51	s_let	NA	0	0	0	0	0.0237558	1.39306	0.443705	1.90052	0.632704	0.912365	10.3427	10.8717	14.6103
ERR1201794	ERP013829	spike	s_let	repr	anth	dis	fu3h	other	NIL51	s_let	NA	0	0	0	0	0.0650946	0.911341	0.277354	1.84916	0.886449	0.987574	11.1522	14.9847	17.6393
ERR1201793	ERP013829	spike	s_let	repr	anth	dis	fu36h	other	NIL51	s_let	NA	0	0	0	0	0.0301489	1.32594	0.992768	2.63893	2.13564	1.0362	6.43187	4.36582	4.47087
ERR1201792	ERP013829	spike	s_let	repr	anth	dis	fu36h	other	NIL51	s_let	NA	0	0	0	0	0	0.933927	1.4558	1.70592	2.62428	0.427485	5.17202	3.15918	1.71356
ERR1201791	ERP013829	spike	s_let	repr	anth	dis	fu36h	other	NIL51	s_let	NA	0	0	0	0	0	1.26066	1.34898	2.43395	3.99708	1.03799	4.85848	5.42531	4.62078
ERR1201790	ERP013829	spike	s_let	repr	anth	dis	fu24h	other	NIL51	s_let	NA	0	0	0	0	0.0227087	1.66086	0.562616	2.08505	1.39339	1.54861	11.7541	14.0498	14.4131
ERR1201789	ERP013829	spike	s_let	repr	anth	dis	fu24h	other	NIL51	s_let	NA	0	0.127702	0	0	0.0205778	1.17061	0.332901	1.76116	1.53417	1.64018	12.3435	10.3078	13.0265
ERR305306	ERP003465	spike	s_let	repr	anth	dis	fu30h	other	CM_4	s_let	NA	0	0.0362256	0	0	0.0175015	2.23406	0.387699	6.05489	0.666417	2.08002	15.7494	5.60464	9.36607
ERR1201788	ERP013829	spike	s_let	repr	anth	dis	fu24h	other	NIL51	s_let	NA	0	0	0	0	0.0524277	1.32728	0.70949	2.04311	0.853742	1.26598	11.3788	14.3453	13.9322
ERR1201787	ERP013829	spike	s_let	repr	anth	dis	fu12h	other	NIL51	s_let	NA	0	0	0	0	0.0516777	0.988811	0.349812	2.254	1.71544	1.38448	10.1693	8.49315	11.8397
ERR1201786	ERP013829	spike	s_let	repr	anth	dis	fu12h	other	NIL51	s_let	NA	0	0	0	0	0	0.846351	0.314238	1.68995	1.28	0.922058	12.4528	11.4704	14.8593
ERR1201785	ERP013829	spike	s_let	repr	anth	dis	fu12h	other	NIL51	s_let	NA	0	0	0	0	0	0.159813	0.324205	0.850407	1.04381	0.404493	10.6945	10.4705	12.8082
ERR1201784	ERP013829	spike	s_let	repr	anth	none	mo6h	other	NIL38	s_let	NA	0	0	0	0	0.0492193	0.362648	0.461824	2.04575	0.841693	0.752943	12.1916	7.68542	9.50272
ERR1201783	ERP013829	spike	s_let	repr	anth	none	mo6h	other	NIL38	s_let	NA	0	0.0455282	0	0	0	0.580874	0.0502327	1.12302	0.736465	0.654044	8.01177	8.11989	9.94368
ERR1201782	ERP013829	spike	s_let	repr	anth	none	mo6h	other	NIL38	s_let	NA	0	0	0	0	0.0217197	0.938372	0.286295	1.78172	1.03714	1.19446	8.84479	8.69675	11.302
ERR1201781	ERP013829	spike	s_let	repr	anth	none	mo48h	other	NIL38	s_let	NA	0	0.0568561	0	0	0	1.09697	0.456075	1.99424	2.01625	1.30636	8.23378	11.4891	10.9373
ERR1201780	ERP013829	spike	s_let	repr	anth	none	mo48h	other	NIL38	s_let	NA	0	0.0192459	0	0	0.0930279	1.40328	1.88598	2.36401	4.38561	1.52949	7.98924	11.8023	10.3259
ERR1201779	ERP013829	spike	s_let	repr	anth	none	mo48h	other	NIL38	s_let	NA	0	0	0	0	0.0554081	2.40337	1.05583	1.86261	1.81556	1.18966	9.81783	15.0485	11.5146
ERR305326	ERP003465	spike	s_let	repr	anth	dis	fu50h	other	CM	s_let	NA	0	0	0	0	0.047814	0.673145	0.821457	1.51936	2.43994	0.176815	6.50384	5.06322	4.77809
ERR1201778	ERP013829	spike	s_let	repr	anth	none	mo3h	other	NIL38	s_let	NA	0	0	0	0	0	0.943297	0.341975	1.00083	0.882571	0.743995	10.3758	9.27659	15.2349
ERR1201777	ERP013829	spike	s_let	repr	anth	none	mo3h	other	NIL38	s_let	NA	0	0	0	0	0	0.90904	0.691772	2.13737	1.02996	1.03387	10.5255	14.2963	16.8986
ERR1201776	ERP013829	spike	s_let	repr	anth	none	mo3h	other	NIL38	s_let	NA	0	0	0	0	0	1.02541	0.285501	1.68818	1.02111	0.650221	8.40681	10.1057	11.178
ERR1201775	ERP013829	spike	s_let	repr	anth	none	mo36h	other	NIL38	s_let	NA	0	0	0	0	0	1.29343	1.01344	2.09031	2.40224	0.822645	7.89071	6.57359	5.53437
ERR1201774	ERP013829	spike	s_let	repr	anth	none	mo36h	other	NIL38	s_let	NA	0	0	0	0	0.0865038	0.719981	2.00436	2.9549	2.50612	0.614601	5.23096	3.66533	2.78362
ERR1201773	ERP013829	spike	s_let	repr	anth	none	mo36h	other	NIL38	s_let	NA	0	0.0659549	0	0	0	1.82286	1.33126	2.8916	2.65267	1.34026	5.00926	3.37729	3.30578
ERR1201772	ERP013829	spike	s_let	repr	anth	none	mo24h	other	NIL38	s_let	NA	0	0	0	0	0.028405	1.11727	0.530674	1.48669	0.970346	0.731106	15.4739	15.6313	20.4128
ERR1201771	ERP013829	spike	s_let	repr	anth	none	mo24h	other	NIL38	s_let	NA	0	0	0	0	0	1.54435	0.70499	2.16104	1.60531	1.5141	11.0837	10.4258	14.3565
ERR1201770	ERP013829	spike	s_let	repr	anth	none	mo24h	other	NIL38	s_let	NA	0	0	0	0	0	0.988907	0.737916	1.58672	1.49399	0.584919	10.1433	12.4578	14.2946
ERR1201769	ERP013829	spike	s_let	repr	anth	none	mo12h	other	NIL38	s_let	NA	0	0	0	0	0	0.767891	0.55557	2.19564	1.38618	1.11218	11.469	10.2648	12.5095
ERR305277	ERP003465	spike	s_let	repr	anth	none	mo30h	other	CM	s_let	NA	0	0.0149212	0	0	0.0144176	0.610131	0.373384	2.13442	0.614655	0.327188	6.04789	1.2599	2.56745
ERR1201768	ERP013829	spike	s_let	repr	anth	none	mo12h	other	NIL38	s_let	NA	0	0	0	0	0	0.859212	0.49228	1.95153	1.52876	1.03209	10.8728	10.4602	14.8414
ERR1201767	ERP013829	spike	s_let	repr	anth	none	mo12h	other	NIL38	s_let	NA	0	0	0	0	0.0802396	0.802264	0.807862	2.19856	1.05689	1.08578	11.0133	8.61533	11.7348
ERR1201766	ERP013829	spike	s_let	repr	anth	dis	fu6h	other	NIL38	s_let	NA	0	0	0	0	0	0.69608	0.576173	1.74885	0.884713	0.604116	9.44743	6.92227	7.05945
ERR1201765	ERP013829	spike	s_let	repr	anth	dis	fu6h	other	NIL38	s_let	NA	0	0	0	0	0.0596906	0.486934	0.299333	1.03869	0.80589	0.837723	8.5225	8.14097	10.0225
ERR1201764	ERP013829	spike	s_let	repr	anth	dis	fu6h	other	NIL38	s_let	NA	0	0	0	0	0	1.41451	0.711785	2.07331	1.44952	1.57271	8.60843	9.63327	9.41905
ERR1201763	ERP013829	spike	s_let	repr	anth	dis	fu48h	other	NIL38	s_let	NA	0	0	0	0	0.052829	1.73199	1.70074	1.48736	5.31233	0.743164	7.75239	11.0621	7.25613
ERR1201762	ERP013829	spike	s_let	repr	anth	dis	fu48h	other	NIL38	s_let	NA	0	0.0587601	0	0	0	1.96279	3.54275	1.59257	8.05648	1.49251	4.71298	8.57477	5.11047
ERR1201761	ERP013829	spike	s_let	repr	anth	dis	fu48h	other	NIL38	s_let	NA	0	0	0	0	0	0.864747	4.05175	2.52542	10.3675	0.274533	4.16253	8.37449	1.96805
ERR1201760	ERP013829	spike	s_let	repr	anth	dis	fu3h	other	NIL38	s_let	NA	0	0	0	0	0	0.635767	0.060884	1.57179	1.03594	0.369598	9.07076	9.67104	15.6632
ERR1201759	ERP013829	spike	s_let	repr	anth	dis	fu3h	other	NIL38	s_let	NA	0	0	0	0	0	0.954271	0.586168	1.38267	0.470581	0.823308	10.6815	11.0423	15.2057
ERR305287	ERP003465	spike	s_let	repr	anth	none	mo50h	other	CM_1	s_let	NA	0	0	0	0	0.0151403	1.13742	0.1313	1.6885	0.346047	1.06183	21.1946	15.5034	22.7659
ERR1201758	ERP013829	spike	s_let	repr	anth	dis	fu3h	other	NIL38	s_let	NA	0	0	0	0	0.086536	0.96812	0.349187	1.40861	0.470301	0.674803	7.28044	7.11667	9.17977
ERR1201757	ERP013829	spike	s_let	repr	anth	dis	fu36h	other	NIL38	s_let	NA	0	0.024302	0	0	0	1.20009	1.44123	3.05306	3.21481	0.957385	5.83476	4.59323	4.06998
ERR1201756	ERP013829	spike	s_let	repr	anth	dis	fu36h	other	NIL38	s_let	NA	0	0.0266467	0	0	0.0257651	0.89378	0.98616	2.41494	2.87258	1.09474	3.84057	1.95704	1.304
ERR1201755	ERP013829	spike	s_let	repr	anth	dis	fu36h	other	NIL38	s_let	NA	0	0.05664	0	0	0.0273819	1.23818	1.49695	2.27733	3.58067	0.960213	4.32802	2.46637	2.96215
ERR1201754	ERP013829	spike	s_let	repr	anth	dis	fu24h	other	NIL38	s_let	NA	0	0	0	0	0.0518225	1.86072	0.660906	1.66822	1.52074	1.00696	11.8881	13.8605	15.611
ERR1201753	ERP013829	spike	s_let	repr	anth	dis	fu24h	other	NIL38	s_let	NA	0	0	0	0	0.0449596	1.65913	1.04951	1.74829	1.87141	0.74779	9.51238	9.21053	11.8771
ERR1201752	ERP013829	spike	s_let	repr	anth	dis	fu24h	other	NIL38	s_let	NA	0	0	0	0	0.0852462	1.71506	0.885154	2.29851	1.57347	1.15171	7.9497	7.48321	8.9606
ERR1201751	ERP013829	spike	s_let	repr	anth	dis	fu12h	other	NIL38	s_let	NA	0	0.0231741	0	0	0.0223915	1.02846	0.914502	1.98175	1.28316	1.7655	9.81519	8.6469	8.70101
ERR1201750	ERP013829	spike	s_let	repr	anth	dis	fu12h	other	NIL38	s_let	NA	0	0	0	0	0.18291	0.456518	0.358082	1.17468	1.25534	0.805422	9.07514	8.86361	10.268
ERR1201749	ERP013829	spike	s_let	repr	anth	dis	fu12h	other	NIL38	s_let	NA	0	0	0	0	0.0256018	0.543721	0.551543	1.95075	1.06302	0.942551	8.22294	8.35621	8.75071
ERR305289	ERP003465	spike	s_let	repr	anth	dis	fu30h	other	CM	s_let	NA	0	0	0	0	0.0402041	0.862322	0.159804	1.89703	0.547537	0.692453	8.03213	5.37268	6.61193
SRR3822112	SRP078208	le+sh	col	see	3d	none	mo36h	other	Char2	s_aer	contr	0	0	0	0	0	0.0781066	0.0594194	0.0460498	0.065452	0.0778713	5.40431	6.7467	11.1938
SRR3822110	SRP078208	le+sh	col	see	3d	dis	fp36h	other	Char2	s_aer	fus_2	0	0	0	0	0	0	0	0.216615	0.0564298	0.114798	4.78734	3.58954	8.1323
SRR3822108	SRP078208	le+sh	col	see	3d	dis	fp36h	other	Char2	s_aer	fus_2	0	0	0	0	0	0	0	0.203618	0	0.164357	4.01225	4.83044	7.19659
SRR3822106	SRP078208	le+sh	col	see	3d	dis	fp36h	other	Char2	s_aer	fus_2	0	0	0	0	0	0.139453	0	0.287958	0	0.239159	4.11028	2.50264	6.42223
SRR3822104	SRP078208	le+sh	col	see	3d	none	mo36h	other	Char2	s_aer	contr	0	0	0	0	0.0322146	0.159531	0	0.0279938	0	0.118756	4.37434	4.84551	7.95703
SRR3822102	SRP078208	le+sh	col	see	3d	none	mo36h	other	Char2	s_aer	contr	0	0	0	0	0.0637582	0.118505	0.0501973	0.0553781	0.105365	0.0392055	5.71456	4.48078	9.52551
SRR3822100	SRP078208	le+sh	col	see	3d	none	mo36h	other	Char2	s_aer	contr	0	0	0	0	0	0.111199	0	0.126327	0.0795703	0.129836	4.90624	4.64353	8.85292
SRR3822098	SRP078208	le+sh	col	see	3d	dis	fp36h	other	Char2	s_aer	fus_2	0	0	0	0	0	0.040518	0.0515901	0.199131	0.0541353	0.0662362	4.34624	2.53442	6.78022
ERR1360193	ERP015130	le+sh	lea	repr	g_fil	dis	mo_s	other	unkn	f_lea	NA	0	0.0470071	0	0	0.0454168	0.853558	3.90919	3.73556	6.11394	1.88572	9.48012	7.38892	20.9462
ERR1360192	ERP015130	le+sh	lea	repr	g_fil	dis	mo_s	other	unkn	f_lea	NA	0	0.0942576	0	0	0	0.904708	3.82818	3.4368	5.67081	1.90872	10.6318	7.30643	19.4383
ERR305295	ERP003465	spike	s_let	repr	anth	dis	fu50h	other	CM_1	s_let	NA	0	0	0	0	0.0182105	1.11923	0.239338	1.78486	0.538913	0.926474	26.8638	27.6652	35.6409
ERR1360191	ERP015130	le+sh	lea	repr	g_fil	dis	mo_s	other	unkn	f_lea	NA	0	0.252168	0	0	0	18.0961	13.1992	36.3791	51.3144	22.149	146.591	123.801	268.723
ERR1360190	ERP015130	le+sh	lea	repr	g_fil	dis	mo_s	other	unkn	f_lea	NA	0	0.126399	0	0	0	17.5778	12.9396	38.5603	51.5708	21.206	139.807	125.359	262.583
ERR1360189	ERP015130	le+sh	lea	repr	g_fil	dis	mo_s	other	unkn	f_lea	NA	0	0.221791	0	0	0	21.483	60.0258	52.7826	70.0497	31.5007	7.65335	6.00835	7.70936
ERR1360188	ERP015130	le+sh	lea	repr	g_fil	dis	mo_s	other	unkn	f_lea	NA	0	0.401295	0	0	0	23.7503	58.1626	50.9518	68.516	31.3414	7.62217	5.05131	7.24211
ERR1360187	ERP015130	le+sh	lea	repr	g_fil	dis	mo_s	other	unkn	f_lea	NA	0	0	0	0	0	1.98234	2.19399	4.66156	4.30908	1.90023	44.8533	32.8477	92.7482
ERR1360186	ERP015130	le+sh	lea	repr	g_fil	dis	mo_s	other	unkn	f_lea	NA	0	0.0393373	0	0	0	1.68516	2.18284	4.84572	4.00685	2.22414	42.5783	28.8275	86.928
ERR1360185	ERP015130	le+sh	lea	repr	g_fil	dis	mo_a	other	unkn	f_lea	NA	0	0	0	0	0	0.631893	0.614139	1.74653	0.712888	0.606802	71.2065	50.1543	118.77
ERR1360184	ERP015130	le+sh	lea	repr	g_fil	dis	mo_a	other	unkn	f_lea	NA	0	0	0	0	0	0.68218	0.744856	1.6183	0.524926	0.779898	67.0424	54.2648	112.003
ERR1360183	ERP015130	le+sh	lea	repr	g_fil	dis	mo_a	other	unkn	f_lea	NA	0	0.177139	0	0	0	1.08398	0.699883	2.81563	1.21478	0.742434	223.224	247.28	432.855
ERR1360182	ERP015130	le+sh	lea	repr	g_fil	dis	mo_a	other	unkn	f_lea	NA	0	0.11811	0	0	0.0285322	0.809935	0.389454	3.31207	1.20132	1.03526	218.392	246.119	410.585
ERR305321	ERP003465	spike	s_let	repr	anth	dis	fu30h	other	CM_3	s_let	NA	0	0	0	0	0	1.98528	0.644852	5.5741	1.0601	2.19517	9.63152	4.57111	4.58007
ERR1360181	ERP015130	le+sh	lea	repr	g_fil	dis	mo_a	other	unkn	f_lea	NA	0	0	0	0	0.0353404	2.63324	13.4455	12.6141	12.4378	4.99493	15.8585	15.0432	9.89199
ERR1360180	ERP015130	le+sh	lea	repr	g_fil	dis	mo_a	other	unkn	f_lea	NA	0	0.183862	0	0	0.0355319	2.91282	12.9284	13.5311	10.872	3.4835	15.2403	16.4895	11.4011
ERR1360179	ERP015130	le+sh	lea	repr	g_fil	dis	mo_a	other	unkn	f_lea	NA	0	0	0	0	0	0.516792	0.607593	1.63839	1.33186	0.850251	103.972	77.4124	175.999
ERR1360178	ERP015130	le+sh	lea	repr	g_fil	dis	mo_a	other	unkn	f_lea	NA	0	0	0	0	0	0.465793	0.560464	1.57699	1.13912	0.731967	103.636	76.5509	177.574
SRR3098735	SRP068165	le+sh	lea	see	9d	abio	pe2h	other	Gemm	s_aer	PEG	0	0.011948	0	0	0	1.24055	0.184744	2.59575	0.799141	0.636381	10.3679	16.4362	8.57458
SRR3098734	SRP068165	le+sh	lea	see	9d	abio	pe2h	other	Gemm	s_aer	PEG	0	0.0727961	0	0	0.0117014	6.61826	1.34053	13.2956	3.6493	3.22317	49.2789	81.6852	37.5084
SRR3098733	SRP068165	le+sh	lea	see	9d	none	none	other	Gemm	s_aer	contr	0	0	0	0	0	0.266828	0	0.642612	0.0361572	0.229256	70.6164	93.5205	91.1285
SRR3098732	SRP068165	le+sh	lea	see	9d	none	none	other	Gemm	s_aer	contr	0	0	0	0	0	0.219154	0	0.836516	0.0203546	0.201152	74.4806	105.108	109.246
SRR3098731	SRP068165	le+sh	lea	see	9d	abio	pe12h	other	Giz	s_aer	PEG	0	0	0	0	0	0.448946	0.0613464	0.698225	0	0.176191	44.059	54.9123	61.2271
SRR3098730	SRP068165	le+sh	lea	see	9d	abio	pe12h	other	Giz	s_aer	PEG	0	0	0	0	0.0104833	0.686434	0.025356	1.03866	0.0645787	0.201318	43.1741	49.8404	57.8772
DRR003159	DRP000768	le+sh	shoot	veg	24d	abio	P-10d	CS	CS	v_aer	P-	0	0	0	0	0	0.907279	0	0.853897	0.406492	0.167744	98.3488	101.796	203.443
ERR305313	ERP003465	spike	s_let	repr	anth	none	mo50h	other	CM	s_let	NA	0	0	0	0	0.0199308	0.756183	0.384155	1.46008	0.500488	0.475461	12.5053	14.5123	13.2994
SRR3098729	SRP068165	le+sh	lea	see	9d	abio	pe2h	other	Giz	s_aer	PEG	0	0	0	0	0.0129131	0.180069	0.0200739	0.085027	0.0422343	0.0974986	82.9076	132.123	138.448
SRR3098728	SRP068165	le+sh	lea	see	9d	abio	pe2h	other	Giz	s_aer	PEG	0	0	0	0	0.0401223	0.0723931	0	0.16134	0.0437422	0	68.9789	99.1291	102.525
SRR3098727	SRP068165	le+sh	lea	see	9d	abio	pe12h	other	Gemm	s_aer	PEG	0	0.210378	0	0	0.0379009	4.51298	0.558343	8.08546	1.62302	2.41757	48.3564	96.7141	69.8594
SRR3098726	SRP068165	le+sh	lea	see	9d	abio	pe12h	other	Gemm	s_aer	PEG	0	0.208958	0	0	0.0376451	4.75969	0.465394	9.55256	1.58385	2.56197	51.4102	94.9449	68.7204
SRR3098725	SRP068165	le+sh	lea	see	9d	none	none	other	Giz	s_aer	contr	0	0	0	0	0.0392917	0.2804	0.0893145	1.29439	0.141646	0.382664	30.5026	25.0449	24.6507
SRR3098724	SRP068165	le+sh	lea	see	9d	none	none	other	Giz	s_aer	contr	0	0	0	0	0.0220597	0.41024	0.0351786	0.970778	0.273693	0.118796	22.0813	11.0623	13.5973
SRR3089153	SRP068165	le+sh	lea	see	9d	abio	pe2h	other	Gemm	s_aer	PEG	0	0.011948	0	0	0	1.24055	0.184744	2.59575	0.799141	0.636381	10.3679	16.4362	8.57458
SRR3089152	SRP068165	le+sh	lea	see	9d	abio	pe2h	other	Gemm	s_aer	PEG	0	0.0727961	0	0	0.0117014	6.61826	1.34053	13.2956	3.6493	3.22317	49.2789	81.6852	37.5084
SRR3089151	SRP068165	le+sh	lea	see	9d	none	none	other	Gemm	s_aer	contr	0	0	0	0	0	0.266828	0	0.642612	0.0361572	0.229256	70.6164	93.5205	91.1285
SRR3089150	SRP068165	le+sh	lea	see	9d	none	none	other	Gemm	s_aer	contr	0	0	0	0	0	0.219154	0	0.836516	0.0203546	0.201152	74.4806	105.108	109.246
ERR305323	ERP003465	spike	s_let	repr	anth	none	mo50h	other	CM_2	s_let	NA	0	0	0	0	0.035634	0.971482	0.207702	1.80974	0.43308	0.942144	31.1987	26.7909	33.6905
SRR3089149	SRP068165	le+sh	lea	see	9d	abio	pe12h	other	Giz	s_aer	PEG	0	0	0	0	0	0.448946	0.0613464	0.698225	0	0.176191	44.059	54.9123	61.2271
SRR3089148	SRP068165	le+sh	lea	see	9d	abio	pe12h	other	Giz	s_aer	PEG	0	0	0	0	0.0104833	0.686434	0.025356	1.03866	0.0645787	0.201318	43.1741	49.8404	57.8772
SRR3089147	SRP068165	le+sh	lea	see	9d	abio	pe2h	other	Giz	s_aer	PEG	0	0	0	0	0.0129131	0.180069	0.0200739	0.085027	0.0422343	0.0974986	82.9076	132.123	138.448
SRR3089146	SRP068165	le+sh	lea	see	9d	abio	pe2h	other	Giz	s_aer	PEG	0	0	0	0	0.0401223	0.0723931	0	0.16134	0.0437422	0	68.9789	99.1291	102.525
SRR3089145	SRP068165	le+sh	lea	see	9d	abio	pe12h	other	Gemm	s_aer	PEG	0	0.210378	0	0	0.0379009	4.51298	0.558343	8.08546	1.62302	2.41757	48.3564	96.7141	69.8594
SRR3089144	SRP068165	le+sh	lea	see	9d	abio	pe12h	other	Gemm	s_aer	PEG	0	0.208958	0	0	0.0376451	4.75969	0.465394	9.55256	1.58385	2.56197	51.4102	94.9449	68.7204
SRR3089143	SRP068165	le+sh	lea	see	9d	none	none	other	Giz	s_aer	contr	0	0	0	0	0.0392917	0.2804	0.0893145	1.29439	0.141646	0.382664	30.5026	25.0449	24.6507
SRR3089142	SRP068165	le+sh	lea	see	9d	none	none	other	Giz	s_aer	contr	0	0	0	0	0.0220597	0.41024	0.0351786	0.970778	0.273693	0.118796	22.0813	11.0623	13.5973
SRR3090695	SRP068156	spike	s_lets	repr	anth	dis	fuaba	other	Field	s_let	NA	0	0.0460799	0	0	0.0222835	0.103025	1.00288	1.08171	1.40459	0.0458104	9.09441	2.47086	4.42583
SRR3090694	SRP068156	spike	s_lets	repr	anth	dis	fuaba	other	Field	s_let	NA	0	0.0341766	0	0	0.0495784	0.310656	0.899347	0.79571	1.41333	0.0678084	11.9138	3.18825	6.06602
ERR305305	ERP003465	spike	s_let	repr	anth	none	mo50h	other	CM_4	s_let	NA	0	0	0	0	0.148969	0.885386	0.308888	1.70422	0.344344	1.20937	25.2501	23.2051	29.0214
SRR3090693	SRP068156	spike	s_lets	repr	anth	dis	fuaba	other	Field	s_let	NA	0	0.119603	0	0	0.0192775	0.163551	0.818472	0.687196	1.39452	0.118555	8.44126	2.69185	5.09306
SRR3090692	SRP068156	spike	s_lets	repr	anth	dis	fuaba	other	Field	s_let	NA	0	0.108962	0	0	0	0.424548	3.19391	1.44553	2.8652	0.0865231	10.3831	4.27627	2.81599
SRR3090691	SRP068156	spike	s_lets	repr	anth	dis	fuaba	other	Field	s_let	NA	0	0.0527334	0	0	0	0.283003	0.341829	0.666271	1.09744	0.104863	11.7568	6.24682	8.01937
SRR3090690	SRP068156	spike	s_lets	repr	anth	dis	fuga	other	Field	s_let	NA	0	0	0	0	0.0311295	0.260533	0.119014	0.622189	0.755217	0.0331967	5.78357	0.442898	1.8254
SRR3090689	SRP068156	spike	s_lets	repr	anth	dis	fuga	other	Field	s_let	NA	0	0	0	0	0.0164311	0.215427	0.0807124	0.40727	0.58539	0.0675705	9.33752	4.45626	6.87834
SRR3090580	SRP068156	spike	s_lets	repr	anth	dis	fuga	other	Field	s_let	NA	0	0	0	0	0	0.117871	0.16938	0.479028	0.631724	0.136699	6.93068	2.02268	2.79539
SRR3090579	SRP068156	spike	s_lets	repr	anth	dis	fuga	other	Field	s_let	NA	0	0	0	0	0.0501715	0.284027	0.0228937	0.52418	0.421144	0	6.67636	0.921135	2.08848
SRR3090578	SRP068156	spike	s_lets	repr	anth	dis	fuga	other	Field	s_let	NA	0	0	0	0	0.0175438	0.108168	0.150535	0.229181	0.556613	0	3.46422	0	0.175009
SRR3090577	SRP068156	spike	s_lets	repr	anth	dis	fu24h	other	Field	s_let	NA	0	0	0	0	0	0.303261	0.238569	0.601534	0.506682	0.12725	7.47334	2.18545	2.95212
SRR3090574	SRP068156	spike	s_lets	repr	anth	dis	fu24h	other	Field	s_let	NA	0	0	0	0	0.0562552	0.0346692	0.0712898	0.220519	0.278122	0	2.78051	0	0
ERR305282	ERP003465	spike	s_let	repr	anth	none	mo50h	other	CM_1	s_let	NA	0	0.0318882	0	0	0.0302877	2.06084	1.18863	3.01015	2.76475	0.748922	12.0829	9.76889	10.5245
SRR3090007	SRP068156	spike	s_lets	repr	anth	dis	fu24h	other	Field	s_let	NA	0	0	0	0	0.031957	0.0679421	0.0379001	0.44527	0.313919	0	5.705	0.000338432	0.867629
SRR3090006	SRP068156	spike	s_lets	repr	anth	dis	fu24h	other	Field	s_let	NA	0	0.0159565	0	0	0	0.125531	0.183536	0.379634	0.708734	0	5.87666	0.914797	2.50752
SRR3068482	SRP067916	le+sh	f_lea	repr	30dpa	none	none	CS	CS	f_lea	NA	0	0	0	0	0	0.515765	0.954739	0.711735	0.609967	0.393288	68.1425	102.13	218.361
SRR3068481	SRP067916	le+sh	f_lea	repr	25dpa	none	none	CS	CS	f_lea	NA	0	0	0	0	0	1.99133	0.901792	1.47313	0.541303	1.42208	97.9311	172.574	332.623
SRR3068477	SRP067916	le+sh	f_lea	repr	15dpa	none	none	CS	CS	f_lea	NA	0	0	0	0	0.0194289	1.05814	0.436916	1.17326	0.180283	1.17943	80.8114	113.772	212.536
SRR3068439	SRP067916	le+sh	f_lea	repr	anth	none	none	CS	CS	f_lea	NA	0	0	0	0	0	0.186127	0.306316	0.248747	0.471096	0.422282	68.7017	84.2814	165.259
SRR3068387	SRP067916	le+sh	f_lea	repr	emer	none	none	CS	CS	f_lea	NA	0	0	0	0	0	0.112143	0.612557	0.17362	1.05546	0.200815	85.8323	73.3053	175.243
ERR305303	ERP003465	spike	s_let	repr	anth	dis	fu30h	other	CM_1	s_let	NA	0	0	0	0	0.0168889	1.06334	0.256632	2.35825	0.745245	1.21778	15.0844	6.42924	10.3966
SRR2584370	SRP064598	spike	micro	repr	karyo	abio	ti_co	other	Svil	micro	NA	0	0	0	0	0	0	0	0.0424183	0.140879	0	0.0561513	0	0
SRR2584369	SRP064598	spike	micro	repr	karyo	abio	ti_co	other	Svil	micro	NA	0	0.0244561	0	0	0	0	0.0188184	0.0338739	0.050919	0	0.154486	0	0
SRR2584352	SRP064598	spike	micro	repr	karyo	abio	ti_co	other	Svil	micro	NA	0	0	0	0	0	0	0.0160287	0.0219968	0.0596727	0	0.0406007	0	0
SRR2584351	SRP064598	spike	micro	repr	micro	abio	co	other	Svil	micro	NA	0	0	0	0	0	0	0.0224797	0.194245	0.0869451	0	0.109612	0	0
SRR2584349	SRP064598	spike	micro	repr	micro	abio	co	other	Svil	micro	NA	0	0	0	0	0	0	0.0400233	0.152875	0.0594418	0	0.0323656	0	0
SRR2584347	SRP064598	spike	micro	repr	micro	abio	co	other	Svil	micro	NA	0	0	0	0	0	0	0.0804733	0.190534	0.134888	0	0.0701503	0	0
SRR2584341	SRP064598	spike	micro	repr	uninu	none	none	other	Svil	micro	NA	0	0	0	0	0	0	0	0.0550597	0.114943	0	0.0363566	0	0
ERR305332	ERP003465	spike	s_let	repr	anth	none	mo50h	other	CM	s_let	NA	0	0	0	0	0.0590123	0.371186	0.26587	0.609451	0.368961	0.324448	12.8227	8.12574	9.80239
SRR2584319	SRP064598	spike	micro	repr	uninu	none	none	other	Svil	micro	NA	0	0	0	0	0.00720697	0	0.0129981	0.130413	0.0275767	0	0.0210458	0	0
SRR2584304	SRP064598	spike	micro	repr	uninu	none	none	other	Svil	micro	NA	0	0	0	0	0.00841168	0	0.0784579	0.0942272	0	0	0.0143703	0	0
ERR789103	ERP009837	le+sh	2_lea	see	17d	dis	zt1d	other	Rib	s_aer	Zymo	0	0	0	0	0	0	0.0087669	0.0291571	0.0276675	0	90.7291	92.6979	123.663
ERR789102	ERP009837	le+sh	2_lea	see	17d	dis	zt1d	other	Rib	s_aer	Zymo	0	0	0	0	0	0	0	0.0450679	0.0341235	0.0735678	145.064	123.462	188.372
ERR789101	ERP009837	le+sh	2_lea	see	17d	none	mo21d	other	Rib	s_aer	contr	0	0	0	0	0.0098174	0.0123439	0.0980747	0.109974	0.096253	0	46.7207	54.1829	82.8368
ERR789100	ERP009837	le+sh	2_lea	see	17d	none	mo21d	other	Rib	s_aer	contr	0	0	0	0	0	0.039658	0.153809	0.119036	0.173731	0.0857587	126.474	144.058	249.237
ERR789096	ERP009837	le+sh	2_lea	see	17d	none	mo14d	other	Rib	s_aer	contr	0	0	0	0	0	0.0481608	0	0.0961726	0.0521481	0.0715428	102.483	208.086	309.975
ERR789095	ERP009837	le+sh	2_lea	see	17d	none	mo9d	other	Rib	s_aer	contr	0	0	0	0	0	0.0461556	0.0689853	0.0587804	0.161073	0.0323737	137.691	243.179	401.117
ERR789094	ERP009837	le+sh	2_lea	see	17d	none	mo9d	other	Rib	s_aer	contr	0	0	0	0	0	0.0474561	0.111026	0.167296	0.291784	0.0538132	212.621	306.883	449.556
ERR789093	ERP009837	le+sh	2_lea	see	17d	none	mo9d	other	Rib	s_aer	contr	0	0	0	0	0	0.0162042	0.107177	0.0804705	0.246269	0.0584046	160.667	250.952	377.836
ERR305301	ERP003465	spike	s_let	repr	anth	none	mo50h	other	CM_4	s_let	NA	0	0	0	0	0	0.743927	0.182696	1.60933	0.369018	0.79009	25.6348	24.4686	29.6619
ERR789092	ERP009837	le+sh	2_lea	see	17d	none	mo4d	other	Rib	s_aer	contr	0	0	0	0	0	0.0528008	0.0400084	0.0756486	0.148002	0.111104	52.2127	122.115	203.97
ERR789091	ERP009837	le+sh	2_lea	see	17d	none	mo4d	other	Rib	s_aer	contr	0	0	0	0	0	0.0275867	0.116521	0.0850755	0.079456	0.124949	55.2994	141.591	205.384
ERR789090	ERP009837	le+sh	2_lea	see	17d	none	mo4d	other	Rib	s_aer	contr	0	0	0	0	0.010755	0.0672975	0.103212	0.0405546	0.0989999	0.0402415	55.3696	120.314	187.524
ERR789089	ERP009837	le+sh	2_lea	see	17d	none	mo1d	other	Rib	s_aer	contr	0	0	0	0	0	0	0.0800022	0.0231279	0.148046	0	105.949	119.51	191.281
ERR789088	ERP009837	le+sh	2_lea	see	17d	none	mo1d	other	Rib	s_aer	contr	0	0	0	0	0	0	0	0.0226606	0.0430058	0.0491988	142.014	163.895	254.677
ERR789087	ERP009837	le+sh	2_lea	see	17d	none	mo1d	other	Rib	s_aer	contr	0	0	0	0	0	0	0.0369548	0.00833429	0.0402097	0	114.866	112.273	149.976
ERR789115	ERP009837	le+sh	2_lea	see	17d	dis	zt21d	other	Rib	s_aer	Zymo	0	0	0	0	0.0188164	0.0354884	0.0516841	0.0729626	0.25776	0.0178599	93.1996	104.845	133.219
ERR789114	ERP009837	le+sh	2_lea	see	17d	dis	zt21d	other	Rib	s_aer	Zymo	0	0	0	0	0	0	1.17243	0.50612	1.46048	0.244188	3.19384	1.71703	2.78895
ERR789113	ERP009837	le+sh	2_lea	see	17d	dis	zt14d	other	Rib	s_aer	Zymo	0	0	0	0	0	0	6.04746	1.00799	3.62041	0	0.17068	0	0
ERR789108	ERP009837	le+sh	2_lea	see	17d	dis	zt9d	other	Rib	s_aer	Zymo	0	0	0	0	0.0103262	0.0333732	0.209465	0.0962921	0.269114	0.0732425	128.675	218.949	308.21
ERR305319	ERP003465	spike	s_let	repr	anth	dis	fu50h	other	CM_3	s_let	NA	0	0	0	0	0.0457274	1.13168	1.66981	1.83606	4.87667	0.71871	13.4602	11.901	13.2457
ERR789116	ERP009837	le+sh	2_lea	see	17d	dis	zt21d	other	Rib	s_aer	Zymo	0	0	0	0	0	0	0.140152	0.23306	0.0737177	0	0	0	0
ERR789112	ERP009837	le+sh	2_lea	see	17d	dis	zt14d	other	Rib	s_aer	Zymo	0	0	0	0	0	0.0812657	10.6571	1.03094	4.75238	0.542958	11.1937	12.376	20.1141
ERR789111	ERP009837	le+sh	2_lea	see	17d	dis	zt14d	other	Rib	s_aer	Zymo	0	0	0	0	0.0122337	0.0972615	6.35066	0.422583	2.77532	0.606694	40.2938	71.3064	106.233
ERR789110	ERP009837	le+sh	2_lea	see	17d	dis	zt9d	other	Rib	s_aer	Zymo	0	0	0	0	0	0	1.06995	0.129888	0.811259	0	2.19545	0	0
ERR789109	ERP009837	le+sh	2_lea	see	17d	dis	zt9d	other	Rib	s_aer	Zymo	0	0	0	0	0.0121634	0.0209654	0.653478	0.178178	0.353681	0.13222	145.284	264.34	309.437
ERR789107	ERP009837	le+sh	2_lea	see	17d	dis	zt4d	other	Rib	s_aer	Zymo	0	0	0	0	0	0	0.0426528	0.0557324	0.113786	0	8.42064	0	8.78515e-08
ERR789106	ERP009837	le+sh	2_lea	see	17d	dis	zt4d	other	Rib	s_aer	Zymo	0	0	0	0	0.0102833	0	0.019402	0.0443049	0.0850156	0.019521	83.8006	181.572	242.512
ERR789105	ERP009837	le+sh	2_lea	see	17d	dis	zt4d	other	Rib	s_aer	Zymo	0	0	0.0111869	0	0	0.022601	0.0482791	0.0154889	0.157148	0	86.3361	191.425	236.734
ERR789104	ERP009837	le+sh	2_lea	see	17d	dis	zt1d	other	Rib	s_aer	Zymo	0	0	0	0	0.0554364	0	0.014363	0.0196195	0.0151095	0	37.6193	14.3749	14.1315
ERR789099	ERP009837	le+sh	2_lea	see	17d	none	mo21d	other	Rib	s_aer	contr	0	0	0	0	0	0	0.0460014	0	0.06159	0	0.646239	0.482422	1.64173
ERR305283	ERP003465	spike	s_let	repr	anth	none	mo50h	other	CM_4	s_let	NA	0	0	0	0	0.0558808	1.55059	0.35102	2.01061	1.93607	1.03868	15.4459	15.6362	18.0426
ERR789098	ERP009837	le+sh	2_lea	see	17d	none	mo14d	other	Rib	s_aer	contr	0	0	0	0	0	0.0183592	0.0991304	0.0502511	0.141557	0.0545228	89.5304	137.358	182.794
ERR789097	ERP009837	le+sh	2_lea	see	17d	none	mo14d	other	Rib	s_aer	contr	0	0	0	0	0.00847401	0.0426193	0	0.0584157	0.090807	0.0965186	69.4932	128.782	176.27
SRR2096845	SRP060670	spike	rach	repr	anth	none	mo4d	CS	CS	rach	NA	0	0	0	0	0	1.59184	0.378884	1.31539	0.97127	0.515299	24.3894	6.5321	19.7925
SRR2096844	SRP060670	spike	rach	repr	anth	none	mo4d	CS	CS	rach	NA	0	0.0812618	0	0	0	1.527	0	1.09015	0.868503	0.471169	23.6697	6.00384	22.2092
SRR2096843	SRP060670	spike	rach	repr	anth	dis	fu4d	CS	CS	rach	NA	0	0	0	0	0.119713	0.15006	5.24293	0.6269	9.83225	0.238584	0	0	0
SRR2096841	SRP060670	spike	rach	repr	anth	dis	fu4d	CS	CS	rach	NA	0	0	0	0	0	0.297899	5.78892	0.649851	11.8271	0.39459	0.279413	0	0
SRR2096839	SRP060670	spike	rach	repr	anth	none	mo4d	CS	CS	rach	NA	0	0	0	0	0	0.542935	1.22853	0.905481	2.04973	0.780856	12.1294	2.63987	8.2996
SRR2096837	SRP060670	spike	rach	repr	anth	dis	fu4d	CS	CS	rach	NA	0	0.105173	0	0.123261	0	1.26069	5.88505	0.793991	8.46186	0.407528	0.16938	0	0
SRR1617201	SRP048912	le+sh	shoot	see	2d	dis	fp5d	other	JNILS	s_aer	fus	0	0	0	0	0	0.0544416	0.139725	0.153874	0	0.108089	4.52975	4.31638	1.81283
SRR1617199	SRP048912	le+sh	shoot	see	2d	dis	fp5d	other	JNILS	s_aer	fus	0	0	0	0	0	0.496483	0.702207	0.562301	0.952497	0.174934	7.26712	2.82476	1.99008
ERR305288	ERP003465	spike	s_let	repr	anth	none	mo30h	other	CM_1	s_let	NA	0	0	0	0	0	2.12256	0.747523	4.53491	1.23284	1.90098	12.388	6.23587	8.63141
SRR1617197	SRP048912	le+sh	shoot	see	2d	dis	fp5d	other	JNILS	s_aer	fus	0	0	0	0	0.0373284	0.143813	0.36469	1.00387	1.04303	0.18272	7.3328	7.23235	5.90383
SRR1617195	SRP048912	le+sh	shoot	see	2d	dis	fp5d	other	JNILS	s_aer	fus	0	0	0	0	0	0.089855	0.717605	0.12681	0.969811	0.0445982	2.49733	2.03477	2.37583
SRR1617193	SRP048912	le+sh	shoot	see	2d	dis	fp5d	other	JNILS	s_aer	fus	0	0	0	0	0	0	0.190304	0.48219	0.801167	0.208719	6.21418	6.16794	3.83451
SRR1617191	SRP048912	le+sh	shoot	see	2d	dis	fp5d	other	JNILS	s_aer	fus	0	0	0	0	0.043615	0	0.900388	0.455714	1.74618	0.0534079	4.18268	3.93161	1.53429
SRR1617189	SRP048912	le+sh	shoot	see	2d	none	mo5d	other	JNILS	s_aer	contr	0	0	0	0	0.0396905	0	0.0811843	0.311146	0.0441941	0.0971423	4.49144	2.07737	2.94882
SRR1617187	SRP048912	le+sh	shoot	see	2d	none	mo5d	other	JNILS	s_aer	contr	0	0	0	0	0.0433893	0.247044	0.0686675	0.680474	0.128745	0.0895021	2.48203	2.62018	2.47085
SRR1617185	SRP048912	le+sh	shoot	see	2d	none	mo5d	other	JNILS	s_aer	contr	0	0	0	0	0	0.264315	1.51134	0.843987	1.74067	0.229853	4.04159	4.76991	2.80743
SRR1617183	SRP048912	le+sh	shoot	see	2d	none	mo5d	other	JNILS	s_aer	contr	0	0	0	0	0	0.245006	0.225259	0.864414	0.118689	0.369734	4.77973	2.27207	3.42345
SRR1617181	SRP048912	le+sh	shoot	see	2d	none	mo5d	other	JNILS	s_aer	contr	0	0.036921	0	0	0	0	0	0.279893	0	0.073418	3.59566	2.1342	2.82835
SRR1617179	SRP048912	le+sh	shoot	see	2d	none	mo5d	other	JNILS	s_aer	contr	0	0.042412	0	0	0	0.101145	0	0.428745	0	0.0502034	3.7756	2.13867	1.57134
DRR003154	DRP000768	le+sh	shoot	veg	24d	none	none	CS	CS	v_aer	contr	0	0	0	0	0	0.496592	0	0.65444	0.430703	0.95802	52.6529	80.1941	132.553
ERR305279	ERP003465	spike	s_let	repr	anth	dis	fu30h	other	CM	s_let	NA	0	0	0	0	0.0289628	0.581354	0.250866	1.24759	0.331007	0.173743	10.2434	4.25177	6.64152
SRR1617177	SRP048912	le+sh	shoot	see	2d	dis	fp5d	other	JNILR	s_aer	fus	0	0	0	0	0	0	0	0.231694	0	0	7.32317	7.61374	4.71306
SRR1617175	SRP048912	le+sh	shoot	see	2d	dis	fp5d	other	JNILR	s_aer	fus	0	0.0454848	0	0	0	0.0624576	0.069571	0.229872	0	0	5.78412	3.7009	2.22135
SRR1617173	SRP048912	le+sh	shoot	see	2d	dis	fp5d	other	JNILR	s_aer	fus	0	0	0	0	0	0	0.133121	0.142953	0.17472	0.0843375	4.49791	4.51645	3.13532
SRR1617171	SRP048912	le+sh	shoot	see	2d	dis	fp5d	other	JNILR	s_aer	fus	0	0	0	0	0.0429725	0	0	0.149682	0.0356288	0.263059	5.39294	3.65906	3.80607
SRR1617169	SRP048912	le+sh	shoot	see	2d	dis	fp5d	other	JNILR	s_aer	fus	0	0	0	0	0	0	0.104779	0.289696	0.0739682	0.0757504	3.54379	2.87577	2.72313
SRR1617167	SRP048912	le+sh	shoot	see	2d	dis	fp5d	other	JNILR	s_aer	fus	0	0	0	0	0	0.0535927	0	0.0990686	0.0943126	0	4.1881	4.50368	3.00091
SRR1617165	SRP048912	le+sh	shoot	see	2d	none	mo5d	other	JNILR	s_aer	contr	0	0	0	0	0	0	0.0614261	0.033829	0	0	4.40063	2.07937	2.04598
SRR1617163	SRP048912	le+sh	shoot	see	2d	none	mo5d	other	JNILR	s_aer	contr	0	0	0.052792	0	0	0	0.0506018	0.11282	0.0543455	0	4.29216	3.21591	2.67052
SRR1617161	SRP048912	le+sh	shoot	see	2d	none	mo5d	other	JNILR	s_aer	contr	0	0	0	0	0.0401154	0.0568635	0	0.209598	0	0.0824066	4.08358	2.90274	1.75408
SRR1617159	SRP048912	le+sh	shoot	see	2d	none	mo5d	other	JNILR	s_aer	contr	0	0.0433138	0	0	0.0418928	0.0516485	0.0331314	0.291903	0.0347431	0.0512715	3.0319	2.77792	1.75187
ERR305318	ERP003465	spike	s_let	repr	anth	none	mo30h	other	CM_1	s_let	NA	0	0.0213634	0	0	0.0412848	0.833097	0.410759	2.28403	0.793718	0.512892	11.5582	3.47504	4.53347
SRR1617157	SRP048912	le+sh	shoot	see	2d	none	mo5d	other	JNILR	s_aer	contr	0	0	0	0	0	0	0	0.0693707	0	0	3.04962	2.71884	1.44027
SRR1617155	SRP048912	le+sh	shoot	see	2d	none	mo5d	other	JNILR	s_aer	contr	0	0	0	0	0	0.109107	0.0699984	0.0770881	0	0	4.01222	2.13382	2.05712
SRR1617153	SRP048912	le+sh	shoot	see	2d	dis	fp3d	other	JNILS	s_aer	fus	0	0.0447466	0	0	0	0	0	0.113084	0	0	1.18373	0	1.55522
SRR1617151	SRP048912	le+sh	shoot	see	2d	dis	fp3d	other	JNILS	s_aer	fus	0	0	0	0	0	0	0	0.146415	0	0.051383	1.29799	0	0.548737
SRR1617149	SRP048912	le+sh	shoot	see	2d	dis	fp3d	other	JNILS	s_aer	fus	0	0	0	0	0.0392541	0.048393	0.062092	0.341906	0.0651119	0	2.18044	0.514706	1.47427
SRR1617147	SRP048912	le+sh	shoot	see	2d	dis	fp3d	other	JNILS	s_aer	fus	0	0	0	0	0	0	0	0.406873	0.070455	0.155631	0.942384	0.376847	0
SRR1617145	SRP048912	le+sh	shoot	see	2d	dis	fp3d	other	JNILS	s_aer	fus	0	0	0	0	0	0.057056	0	0.174978	0.0666431	0.0826258	2.33397	0.85253	2.54827
SRR1617143	SRP048912	le+sh	shoot	see	2d	dis	fp3d	other	JNILS	s_aer	fus	0	0	0	0	0	0	0	0.318223	0	0	1.49327	1.48212	1.52874
SRR1617141	SRP048912	le+sh	shoot	see	2d	none	mo3d	other	JNILS	s_aer	contr	0	0	0	0	0.0405648	0.0500327	0	0.0706459	0.0672625	0	1.75586	1.0899	1.10508
SRR1617139	SRP048912	le+sh	shoot	see	2d	none	mo3d	other	JNILS	s_aer	contr	0	0	0	0	0	0.0530739	0	0.262752	0.071491	0	1.65988	1.20126	0.718342
ERR305275	ERP003465	spike	s_let	repr	anth	none	mo30h	other	CM	s_let	NA	0	0	0	0	0.0232704	0.627957	0.100285	1.27171	0.495117	0.50006	9.69639	6.45066	7.31919
SRR1617137	SRP048912	le+sh	shoot	see	2d	none	mo3d	other	JNILS	s_aer	contr	0	0.0805883	0	0	0	0.144177	0	0.407253	0.0323133	0.143123	1.51269	0.959457	1.65998
SRR1617135	SRP048912	le+sh	shoot	see	2d	none	mo3d	other	JNILS	s_aer	contr	0	0.0398153	0	0	0	0.189801	0.0808369	0.436231	0.0430617	0	0.826717	0.170765	0
SRR1617133	SRP048912	le+sh	shoot	see	2d	none	mo3d	other	JNILS	s_aer	contr	0	0	0	0	0.0389686	0.276643	0.154072	0.780574	0.0833249	0	1.86589	0.491027	2.67591
SRR1617131	SRP048912	le+sh	shoot	see	2d	none	mo3d	other	JNILS	s_aer	contr	0	0.0769758	0	0	0	0.045871	0	0.324359	0.0926643	0.0767807	2.45858	1.56523	1.87354
SRR1617129	SRP048912	le+sh	shoot	see	2d	dis	fp3d	other	JNILR	s_aer	fus	0	0	0	0	0.0381419	0.047024	0	0.033221	0	0	0.962656	1.06855	1.88651
SRR1617127	SRP048912	le+sh	shoot	see	2d	dis	fp3d	other	JNILR	s_aer	fus	0	0	0	0	0	0	0.0304155	0.167441	0	0	0.806747	0.413972	0.926698
SRR1617125	SRP048912	le+sh	shoot	see	2d	dis	fp3d	other	JNILR	s_aer	fus	0	0	0	0	0	0.0973571	0	0.137534	0	0	1.20453	0.508724	1.42172
SRR1617123	SRP048912	le+sh	shoot	see	2d	dis	fp3d	other	JNILR	s_aer	fus	0	0	0	0	0	0.0550085	0	0.19445	0	0.0546079	1.54464	1.39535	1.83944
SRR1617121	SRP048912	le+sh	shoot	see	2d	dis	fp3d	other	JNILR	s_aer	fus	0	0	0	0	0.0367865	0	0	0.192198	0	0	1.10268	0.223437	1.03257
SRR1617119	SRP048912	le+sh	shoot	see	2d	dis	fp3d	other	JNILR	s_aer	fus	0	0	0	0	0	0	0	0.148801	0	0	1.0346	0.304246	1.14656
ERR305310	ERP003465	spike	s_let	repr	anth	dis	fu50h	other	CM_2	s_let	NA	0	0.0149952	0	0	0.0144891	1.5853	1.43567	3.61266	4.54281	1.24942	15.8778	13.4853	19.1394
SRR1617117	SRP048912	le+sh	shoot	see	2d	none	mo3d	other	JNILR	s_aer	contr	0	0	0	0	0.0357276	0.101438	0	0.124468	0.0296287	0	1.40162	0.656	1.46627
SRR1617115	SRP048912	le+sh	shoot	see	2d	none	mo3d	other	JNILR	s_aer	contr	0	0	0	0	0.0420968	0.0599024	0.066619	0.293416	0	0.0868101	0.956748	0	0.385706
SRR1617113	SRP048912	le+sh	shoot	see	2d	none	mo3d	other	JNILR	s_aer	contr	0	0	0	0	0.039047	0.0962863	0	0.136032	0	0	1.23846	0.813213	1.79592
SRR1617111	SRP048912	le+sh	shoot	see	2d	none	mo3d	other	JNILR	s_aer	contr	0	0.0851972	0	0	0	0.117463	0	0.538626	0.0683938	0.201549	0.845239	0.429454	2.08022
SRR1617109	SRP048912	le+sh	shoot	see	2d	none	mo3d	other	JNILR	s_aer	contr	0	0	0	0	0	0.0562591	0	0.278125	0.0756616	0	0.737088	0.788002	1.29664
SRR1617107	SRP048912	le+sh	shoot	see	2d	none	mo3d	other	JNILR	s_aer	contr	0	0	0	0	0.0472436	0	0.0373767	0.123473	0	0	1.29589	0.262687	0.71346
SRR1460554	SRP043554	le+sh	shoot	veg	3_lea	abio	cold	other	Mani	v_aer	cold	0	0	0	0	0	0.886487	0.784468	2.3631	1.33375	1.48076	0.127989	40.8732	113.748
SRR1460553	SRP043554	le+sh	shoot	veg	3_lea	abio	cold	other	Mani	v_aer	cold	0	0	0	0	0	0.845827	0.731852	1.97364	1.66146	1.18595	0.0944667	43.0443	115.518
SRR1460552	SRP043554	le+sh	shoot	veg	3_lea	abio	cold	other	Mani	v_aer	cold	0	0	0	0	0.0162039	1.12663	0.708283	1.79745	1.10455	0.89189	0	45.5767	119.381
SRR1460551	SRP043554	le+sh	shoot	veg	3_lea	none	none	other	Mani	v_aer	contr	0	0	0	0	0	0.139679	0.140785	0.254648	0.119909	0.273753	0.0195765	54.0875	187.977
ERR305308	ERP003465	spike	s_let	repr	anth	none	mo30h	other	CM_3	s_let	NA	0	0.0710765	0	0	0.0454732	1.40199	0.53124	4.77577	0.640551	1.51033	13.6253	4.45461	7.95072
SRR1460550	SRP043554	le+sh	shoot	veg	3_lea	none	none	other	Mani	v_aer	contr	0	0	0	0	0	0.153549	0.207858	0.520117	0.267018	0.238294	0.107791	70.6833	234.958
SRR1460549	SRP043554	le+sh	shoot	veg	3_lea	none	none	other	Mani	v_aer	contr	0	0	0	0	0.0187629	0.0549683	0.101354	0.566403	0.376902	0.242637	0.0888579	60.3681	201.285
ERR1224553	ERP013983	le+sh	lea	veg	3_lea	none	contr	other	Vuka	lea	contr	0	0	0	0	0	0.100535	0.064088	0.565286	0.201726	0.299365	19.9598	32.8483	53.1613
ERR1224554	ERP013983	le+sh	lea	veg	3_lea	none	contr	other	Vuka	lea	contr	0	0	0	0	0.0348848	0.0490208	0	0.0606538	0.221227	0	19.2059	34.6869	56.688
ERR1224555	ERP013983	le+sh	lea	veg	3_lea	none	contr	other	Vuka	lea	contr	0	0	0	0	0	0.0477702	0	0.134389	0.0319742	0.0785159	22.2416	37.5331	59.9712
ERR1224556	ERP013983	le+sh	lea	veg	3_lea	dis	sr1d	other	Vuka	lea	str	0	0	0	0	0.0151129	0.127393	0.158245	0.446738	0.213058	0.278316	11.1151	9.18344	9.31236
ERR1224557	ERP013983	le+sh	lea	veg	3_lea	dis	sr1d	other	Vuka	lea	str	0	0	0	0	0	0.099169	0.0396402	0.223602	0.124911	0.265996	4.65061	3.00763	3.82314
ERR1224558	ERP013983	le+sh	lea	veg	3_lea	dis	sr1d	other	Vuka	lea	str	0	0	0	0	0	0.10324	0.0623755	0.479297	0.222379	0.296802	8.24861	5.4459	5.94346
ERR1224559	ERP013983	le+sh	lea	veg	3_lea	dis	sr2d	other	Vuka	lea	str	0	0	0	0	0.0349804	0	0	0.12151	0	0.0645489	27.6046	31.318	44.9231
ERR1224560	ERP013983	le+sh	lea	veg	3_lea	dis	sr2d	other	Vuka	lea	str	0	0	0	0	0	0.101972	0.0461597	0.24349	0.0371737	0.0333556	30.0028	33.9763	51.2205
ERR305290	ERP003465	spike	s_let	repr	anth	dis	fu30h	other	CM_2	s_let	NA	0	0.262844	0	0	0.0362819	2.65439	0.646063	6.4026	0.8297	2.51809	12.8073	5.47584	8.26085
ERR1224561	ERP013983	le+sh	lea	veg	3_lea	dis	sr2d	other	Vuka	lea	str	0	0	0	0	0	0	0	0.28282	0.0805191	0.0438795	26.5001	31.0823	47.7718
ERR1224562	ERP013983	le+sh	lea	veg	3_lea	dis	sr3d	other	Vuka	lea	str	0	0	0	0	0	0.0470425	0	0.164676	0.0313278	0	16.6611	19.369	24.446
ERR1224563	ERP013983	le+sh	lea	veg	3_lea	dis	sr3d	other	Vuka	lea	str	0	0	0	0	0	0	0	0.257411	0.0917866	0.137241	27.4885	31.0241	44.6589
ERR1224564	ERP013983	le+sh	lea	veg	3_lea	dis	sr3d	other	Vuka	lea	str	0	0	0	0	0	0	0.0308561	0.0682051	0.0648241	0.0486801	28.7249	31.1008	49.756
ERR1224565	ERP013983	le+sh	lea	veg	3_lea	dis	sr5d	other	Vuka	lea	str	0	0	0	0	0	0.0413468	0	0.0289814	0.0551413	0.123111	42.4226	41.5779	62.1943
ERR1224566	ERP013983	le+sh	lea	veg	3_lea	dis	sr5d	other	Vuka	lea	str	0	0	0	0	0.038279	0	0	0.266133	0.0949595	0.0774284	57.1915	59.301	93.0212
ERR1224567	ERP013983	le+sh	lea	veg	3_lea	dis	sr5d	other	Vuka	lea	str	0	0	0	0	0.0443727	0	0	0.192332	0.0731431	0.0880874	41.9653	53.2169	77.3278
ERR1224568	ERP013983	le+sh	lea	veg	3_lea	dis	sr7d	other	Vuka	lea	str	0	0	0	0	0	0.270346	0.0429221	0.520919	0.270295	0.402475	129.295	136.293	202.807
ERR1224569	ERP013983	le+sh	lea	veg	3_lea	dis	sr7d	other	Vuka	lea	str	0	0	0	0	0	0.374734	0	0.324051	0.220238	0.523587	141.671	191.534	284.79
ERR1224570	ERP013983	le+sh	lea	veg	3_lea	dis	sr7d	other	Vuka	lea	str	0	0	0	0	0	0.307084	0	0.479376	0.227895	0.219804	68.2591	83.6307	111.249
ERR305314	ERP003465	spike	s_let	repr	anth	dis	fu30h	other	CM_3	s_let	NA	0	0.0145276	0	0	0.0140373	0.749794	0.306891	2.77349	0.795628	0.277411	9.30244	1.97245	3.65584
ERR1224571	ERP013983	le+sh	lea	veg	3_lea	dis	sr9d	other	Vuka	lea	str	0	0	0	0	0	0.14318	0.101758	0.401031	0.322342	0.0710514	159.455	216.236	328.503
ERR1224572	ERP013983	le+sh	lea	veg	3_lea	dis	sr9d	other	Vuka	lea	str	0	0	0	0	0	0.22073	0	0.321823	0.311777	0.210153	113.863	184.686	245.114
ERR1224573	ERP013983	le+sh	lea	veg	3_lea	dis	sr9d	other	Vuka	lea	str	0	0	0	0	0	0.823743	0.0927603	0.460645	0.243419	0.236614	108.309	135.239	205.533
ERR1224574	ERP013983	le+sh	lea	veg	3_lea	dis	sr11d	other	Vuka	lea	str	0	0	0	0	0	0.118114	0.298568	1.07154	0.391872	0.378336	90.4352	109.852	166.968
ERR1224575	ERP013983	le+sh	lea	veg	3_lea	dis	sr11d	other	Vuka	lea	str	0	0	0	0	0.0674187	0.559309	0.263991	0.233613	0.277567	0.399253	100.017	132.485	172.796
ERR1224576	ERP013983	le+sh	lea	veg	3_lea	dis	sr11d	other	Vuka	lea	str	0	0	0	0	0	1.09226	0.386025	1.69272	0.975095	1.60592	85.2172	111.211	175.882
ERR1224580	ERP013983	le+sh	lea	veg	3_lea	none	contr	other	AvocY	lea	contr	0	0	0	0	0	0.0320881	0	0.135049	0.0428285	0	1.57588	0	8.45042e-06
ERR1224581	ERP013983	le+sh	lea	veg	3_lea	none	contr	other	AvocY	lea	contr	0	0	0	0	0	0.0376818	0	0.234992	0	0	3.3515	3.18515	13.734
ERR1224582	ERP013983	le+sh	lea	veg	3_lea	none	contr	other	AvocY	lea	contr	0	0	0	0	0	0.153415	0	0.287399	0.0683479	0	2.79878	0.0376184	6.11329
ERR1224583	ERP013983	le+sh	lea	veg	3_lea	dis	sr1d	other	AvocY	lea	str	0	0	0	0	0	0	0.0820116	0.190441	0.215903	0	2.09785	0	3.7102
ERR305324	ERP003465	spike	s_let	repr	anth	none	mo30h	other	CM_2	s_let	NA	0	0.0234341	0	0	0	1.17424	0.284618	3.32936	0.788435	1.38435	14.4475	7.91222	10.5432
ERR1224584	ERP013983	le+sh	lea	veg	3_lea	dis	sr1d	other	AvocY	lea	str	0	0	0	0	0	0.0373432	0	0.10472	0.0996246	0	1.60939	0	1.69348
ERR1224585	ERP013983	le+sh	lea	veg	3_lea	dis	sr1d	other	AvocY	lea	str	0	0	0	0	0	0.0785767	0.0444475	0.287212	0.186591	0	4.353	5.30832	17.3013
ERR1224586	ERP013983	le+sh	lea	veg	3_lea	dis	sr2d	other	AvocY	lea	str	0	0	0	0	0	0.0791635	0	0.0987751	0.0704756	0.0572506	5.58042	11.0482	31.7825
ERR1224587	ERP013983	le+sh	lea	veg	3_lea	dis	sr2d	other	AvocY	lea	str	0	0	0	0	0	0	0	0.116903	0.0556118	0	4.0443	3.2731	15.4352
ERR1224588	ERP013983	le+sh	lea	veg	3_lea	dis	sr2d	other	AvocY	lea	str	0	0	0	0	0	0.0380691	0	0.0948516	0.0902438	0	2.5371	0	1.91346
ERR1224589	ERP013983	le+sh	lea	veg	3_lea	dis	sr3d	other	AvocY	lea	str	0	0	0	0	0.0324776	0	0.0580446	0.281746	0.153402	0	4.25522	3.77101	12.4767
ERR1224590	ERP013983	le+sh	lea	veg	3_lea	dis	sr3d	other	AvocY	lea	str	0	0	0	0	0	0.0425144	0.0480589	0.212061	0.100873	0	4.92511	0	10.798
ERR1224591	ERP013983	le+sh	lea	veg	3_lea	dis	sr3d	other	AvocY	lea	str	0	0	0	0	0	0.0470604	0.0713417	0.329843	0.113396	0	4.64472	0	14.2354
ERR1224592	ERP013983	le+sh	lea	veg	3_lea	dis	sr5d	other	AvocY	lea	str	0	0	0	0	0	0.038287	0	0.161022	0.0510613	0	5.18867	7.70406e-07	21.5878
ERR1224593	ERP013983	le+sh	lea	veg	3_lea	dis	sr5d	other	AvocY	lea	str	0	0	0	0	0	0.195905	0.052747	0.16022	0.0217747	0	6.32968	6.89705	32.9183
ERR305320	ERP003465	spike	s_let	repr	anth	none	mo30h	other	CM_4	s_let	NA	0	0	0	0	0.060367	1.42231	0.572004	3.45913	0.622408	0.855146	15.3222	5.98939	10.7171
ERR1224594	ERP013983	le+sh	lea	veg	3_lea	dis	sr5d	other	AvocY	lea	str	0	0	0	0	0	0.0429597	0	0.454546	0.101762	0.124381	6.46433	15.2942	39.6926
ERR305329	ERP003465	spike	s_let	repr	anth	dis	fu50h	other	CM	s_let	NA	0	0	0	0	0	1.51015	1.79378	2.0996	3.58394	0.84927	7.27596	5.82774	5.866
DRR003150	DRP000768	roots	root	veg	24d	none	none	CS	CS	root	NA	0	0	0	0	0	1.15177	0.465937	1.02594	0.244263	1.01592	0.171821	0	0
ERR305330	ERP003465	spike	s_let	repr	anth	none	mo30h	other	CM_1	s_let	NA	0	0	0	0	0	1.27789	0.539477	3.06891	0.57048	1.47227	10.8759	3.90116	6.04577
ERR305298	ERP003465	spike	s_let	repr	anth	none	mo30h	other	CM_3	s_let	NA	0	0.0354248	0	0	0.0171146	1.07113	0.663715	4.1638	1.1519	0.882528	8.26493	2.44578	4.71733
ERR305276	ERP003465	spike	s_let	repr	anth	none	mo50h	other	CM_3	s_let	NA	0	0.0225597	0	0	0.0217983	1.21147	0.143483	1.77435	0.316409	0.521005	20.8151	13.522	22.7313
ERR305278	ERP003465	spike	s_let	repr	anth	dis	fu30h	other	CM_4	s_let	NA	0	0	0	0	0.0226766	1.29845	0.637958	4.62601	0.726559	1.52371	15.8603	5.94676	8.37509
ERR305299	ERP003465	spike	s_let	repr	anth	dis	fu50h	other	CM_1	s_let	NA	0	0	0	0	0	0.611837	0.212528	1.31489	0.257235	0.574639	25.8074	23.5019	29.0969
ERR305333	ERP003465	spike	s_let	repr	anth	dis	fu30h	other	CM_1	s_let	NA	0	0.0266217	0	0	0.0257232	1.589	0.758854	3.82553	1.24496	1.49897	6.37082	1.88047	2.9319
ERR305284	ERP003465	spike	s_let	repr	anth	none	mo30h	other	CM_4	s_let	NA	0	0.019419	0	0	0	2.11651	0.586638	5.24819	0.890972	2.99703	17.9556	7.72107	10.927
ERR305311	ERP003465	spike	s_let	repr	anth	dis	fu30h	other	CM_2	s_let	NA	0	0	0	0	0.046939	1.11301	0.372606	3.55091	0.701871	0.618969	11.9083	3.53325	5.38994
ERR305325	ERP003465	spike	s_let	repr	anth	none	mo50h	other	CM_3	s_let	NA	0	0	0	0	0.021888	0.683673	0.152905	1.24397	0.284348	0.667623	23.2876	16.4704	22.3055
ERR305296	ERP003465	spike	s_let	repr	anth	none	mo30h	other	CM_4	s_let	NA	0	0.0200116	0	0	0.0193362	1.65261	0.371603	4.05279	1.32985	1.01722	9.05493	3.43929	4.44824
DRR003158	DRP000768	le+sh	shoot	veg	24d	abio	P-10d	CS	CS	v_aer	P-	0	0.0480384	0	0	0.0464567	0.63056	0	0.606662	0.442518	0.380959	81.0896	100.462	171.616
ERR305307	ERP003465	spike	s_let	repr	anth	none	mo50h	other	CM_1	s_let	NA	0	0.0182528	0	0	0.0176368	1.66566	0.980933	2.77748	3.21129	0.82076	11.9308	9.20784	10.1829
ERR305293	ERP003465	spike	s_let	repr	anth	dis	fu50h	other	CM_4	s_let	NA	0	0.0343619	0	0	0.0326373	1.36472	0.967917	1.99524	3.38577	0.786634	13.9623	13.4365	14.2553
ERR305312	ERP003465	spike	s_let	repr	anth	dis	fu50h	other	CM_2	s_let	NA	0	0.0467966	0	0	0.0226086	2.04159	1.12225	3.5701	3.98427	0.842154	14.4912	10.6924	13.6746
ERR392066	ERP004505	grain	s_en	repr	30dpa	none	none	CS	CS	en	NA	0	0	0	0	0.0117801	0	0.0279355	0.0615429	0.0488285	0	0	0	0
ERR392068	ERP004505	grain	w_en	repr	20dpa	none	none	CS	CS	en	NA	0	0	0	0	0	0.0186699	0.0238633	0.0657465	0.0625805	0	0	0	0
ERR392084	ERP004505	grain	al	repr	20dpa	none	none	CS	CS	al	NA	0	0	0	0	0	0.379646	0.0140269	0.310015	0.0295634	0.297509	0	0.0352444	0
ERR392065	ERP004505	grain	s_en	repr	30dpa	none	none	CS	CS	en	NA	0	0	0	0	0	0.0436186	0.04183	0.29194	0.0877552	0	0	0	0
ERR392070	ERP004505	grain	tc	repr	20dpa	none	none	CS	CS	tc	NA	0	0	0	0	0	0	0.0233479	0.0901146	0.0612477	0	0	0	0
ERR392060	ERP004505	grain	al_e	repr	30dpa	none	none	CS	CS	al_e	NA	0	0	0	0	0	0.0287183	0	0.18265	0.0772987	0	0	0	0
ERR392073	ERP004505	grain	w_en	repr	20dpa	none	none	CS	CS	en	NA	0	0	0	0	0	0.0573522	0.0732721	0.148054	0.0256215	0	0	0	0
DRR003152	DRP000768	roots	root	veg	24d	abio	P-10d	CS	CS	root	NA	0	0	0	0	0	2.18442	1.25224	2.85809	0.35282	2.5105	0	0	0
ERR392077	ERP004505	grain	tc	repr	20dpa	none	none	CS	CS	tc	NA	0	0	0	0	0	0.0370363	0.172731	0.260959	0.414988	0.0612481	0.0117802	0	0
ERR392071	ERP004505	grain	al_e	repr	30dpa	none	none	CS	CS	al_e	NA	0	0	0	0	0	0.0196457	0.0250559	0	0.0131441	0	0	0	0
ERR392057	ERP004505	grain	w_en	repr	10dpa	none	none	CS	CS	en	NA	0	0	0	0	0	0	0	0.0151292	0.0288065	0.0425811	0.0354762	0	0
ERR392080	ERP004505	grain	al	repr	20dpa	none	none	CS	CS	al	NA	0	0	0	0	0.0193175	0.299978	0.030476	0.0671935	0.0479606	0.0785072	0	0	0
ERR392083	ERP004505	grain	w_en	repr	20dpa	none	none	CS	CS	en	NA	0	0	0	0	0	0.0978047	0.0209013	0.241722	0.0328786	0.0271564	0	0	0
ERR392058	ERP004505	grain	tc	repr	20dpa	none	none	CS	CS	tc	NA	0	0	0	0	0	0.090221	0.18777	0.174812	0.612948	0.0744965	0.0213934	0	0
ERR392063	ERP004505	grain	s_en	repr	20dpa	none	none	CS	CS	en	NA	0	0	0	0	0	0	0	0.0258855	0.068974	0	0	0	0
ERR392074	ERP004505	grain	s_en	repr	20dpa	none	none	CS	CS	en	NA	0	0	0	0	0	0	0	0.0300807	0.0286286	0	0	0	0
ERR392061	ERP004505	grain	w_en	repr	10dpa	none	none	CS	CS	en	NA	0	0	0	0	0	0	0	0	0.0206626	0	0	0	0
ERR392072	ERP004505	grain	w_en	repr	10dpa	none	none	CS	CS	en	NA	0	0	0	0	0	0	0	0.093756	0.0254904	0	0.0257553	0	0
DRR003156	DRP000768	le+sh	shoot	veg	24d	none	none	CS	CS	v_aer	contr	0	0	0	0	0.0989944	0.559816	0.248906	1.16328	0.261839	0.849007	58.784	91.7102	136.58
ERR392056	ERP004505	grain	tc	repr	20dpa	none	none	CS	CS	tc	NA	0	0	0	0	0	0	0.0611111	0.121257	0.0128225	0.0315009	0.0129438	0	0
ERR392064	ERP004505	grain	w_en	repr	20dpa	none	none	CS	CS	en	NA	0	0	0	0	0	0	0.0316991	0.0582193	0.0443343	0.0164051	0	0	0
ERR392079	ERP004505	grain	s_en	repr	30dpa	none	none	CS	CS	en	NA	0	0	0	0	0	0.0282201	0.047276	0.0868162	0.0991735	0	0	0	0
ERR392081	ERP004505	grain	al	repr	20dpa	none	none	CS	CS	al	NA	0	0	0	0	0	0	0.0129937	0	0	0	0.0204206	0	0
ERR392078	ERP004505	grain	al	repr	20dpa	none	none	CS	CS	al	NA	0	0	0	0	0.0162799	0.421515	0.0169673	0.212538	0.0361574	0.212886	0.0127943	0	0
ERR392059	ERP004505	grain	al	repr	20dpa	none	none	CS	CS	al	NA	0	0	0	0	0	0.513515	0.0136481	0.240549	0.0143136	0.318798	0	0	0
ERR392067	ERP004505	grain	al_e	repr	30dpa	none	none	CS	CS	al_e	NA	0	0	0	0	0	0	0.0514885	0.0567354	0	0	0	0	0
ERR392069	ERP004505	grain	al_e	repr	30dpa	none	none	CS	CS	al_e	NA	0	0	0	0	0.0161531	0.0797789	0	0.365493	0.0401448	0.198104	0	0	0
ERR392082	ERP004505	grain	al	repr	20dpa	none	none	CS	CS	al	NA	0	0	0	0	0	0.381566	0	0.248754	0.0394689	0.422677	0.0124798	0	0
ERR392062	ERP004505	grain	s_en	repr	30dpa	none	none	CS	CS	en	NA	0	0	0	0	0	0	0.0522702	0.0445763	0.126115	0.0346217	0	0	0
SRR974986	SRP022869	le+sh	2_lea	see	14d	dis	st4d	other	Sevin	s_aer	Zymo	0	0	0	0	0.0759097	0.0470314	0	0.329657	0.17037	0.233394	26.4843	7.83736	29.5315
SRR974987	SRP022869	le+sh	2_lea	see	14d	dis	st4d	other	Sevin	s_aer	Zymo	0	0	0	0	0.0387996	0	0.0305319	0.0673789	0	0	6.67364	0	0
SRR974988	SRP022869	le+sh	2_lea	see	14d	dis	st10d	other	Sevin	s_aer	Zymo	0	0	0	0	0.0811654	0.0502821	0	0.176251	0.100605	0	71.9307	0	14.5207
SRR974989	SRP022869	le+sh	2_lea	see	14d	dis	st13d	other	Sevin	s_aer	Zymo	0	0	0	0	0	0.117242	1.15932	0.770148	1.69902	0.254995	56.755	0.0415092	15.385
SRR946454	SRP028357	le+sh	shoot	veg	5_lea	none	none	CS	CS	lea	none	0	0	0	0	0	0.225765	0.139494	0.421087	0.18952	0.357022	75.5793	200.802	253.859
SRR946455	SRP028357	le+sh	shoot	veg	5_lea	none	none	CS	CS	lea	none	0	0	0	0	0.021034	0.365788	0.0883417	0.537753	0.17088	0.239807	78.6816	210.307	279.814
SRR946456	SRP028357	le+sh	shoot	veg	5_lea	none	none	CS	CS	lea	none	0	0	0	0	0	0.442066	0.185135	0.625034	0.0985111	0.434415	78.6248	200.464	286.627
SRR946458	SRP028357	roots	root	veg	5_lea	none	none	CS	CS	root	none	0	0	0	0	0.046869	0.285501	0.0826723	0.814507	0.108794	0.435832	0.603372	0.2416	2.19471e-05
SRR946459	SRP028357	roots	root	veg	5_lea	none	none	CS	CS	root	none	0	0	0	0	0	0.174366	0.128138	0.584929	0.166803	0.0994112	0.509263	0	0
SRR946460	SRP028357	roots	root	veg	5_lea	none	none	CS	CS	root	none	0	0	0	0	0.0485942	0.20495	0.209964	0.389923	0.172733	0.170019	0.623316	0	0
SRR947006	SRP028357	le+sh	shoot	veg	5_lea	none	none	CS	CS	lea	none	0	0	0	0	0	0.0497909	0.0227547	0.0464966	0.0992236	0.0269051	112.532	201.696	273.976
SRR947014	SRP028357	le+sh	shoot	veg	5_lea	none	none	CS	CS	lea	none	0	0	0	0	0.013462	0.0166893	0	0.0818252	0.0971456	0	113.468	202.107	275.537
SRR947015	SRP028357	le+sh	shoot	veg	5_lea	none	none	CS	CS	lea	none	0	0	0	0	0	0	0	0.07359	0.169414	0	99.6898	179.541	238.374
SRR947017	SRP028357	roots	root	veg	5_lea	none	none	CS	CS	root	none	0	0	0	0	0.0151169	0.346034	0.119263	0.177812	0.174338	0.128155	0.40461	0	0
SRR947018	SRP028357	roots	root	veg	5_lea	none	none	CS	CS	root	none	0	0	0	0	0.0150777	0.221362	0.0300297	0.234881	0.0682916	0.127474	0.300861	0	0.0650874
SRR947019	SRP028357	roots	root	veg	5_lea	none	none	CS	CS	root	none	0	0	0	0	0	0.4067	0.0309248	0.172878	0.0437196	0.124475	0.356114	0	0.0142432
SRR947021	SRP028357	le+sh	shoot	veg	5_lea	none	none	N_CS	N1ATB	lea	none	0	0	0	0	0	0.664634	0.60733	1.73933	0.94	0.857796	18.6506	22.6227	32.2969
SRR947022	SRP028357	le+sh	shoot	veg	5_lea	none	none	N_CS	N1ATB	lea	none	0	0	0	0	0	0.764862	0.57462	1.80479	0.85897	0.475002	17.0443	23.5766	33.1128
SRR947026	SRP028357	le+sh	shoot	veg	5_lea	none	none	N_CS	N1ATD	lea	none	0	0	0	0	0	0.136401	0.98473	0.902843	1.46228	0.624976	116.989	264.595	440.307
SRR947028	SRP028357	le+sh	shoot	veg	5_lea	none	none	N_CS	N1ATD	lea	none	0	0	0	0	0	0.169417	1.20009	1.12662	1.53669	0.503332	121.226	255.815	431.302
SRR947030	SRP028357	le+sh	shoot	veg	5_lea	none	none	N_CS	N1ATD	lea	none	0	0	0	0	0	0.379251	1.37149	1.02646	1.30294	0.645885	118.328	250.564	423.986
SRR947032	SRP028357	le+sh	shoot	veg	5_lea	none	none	N_CS	N1BTA	lea	none	0	0.0679552	0	0	0	0.560408	0.947014	2.41045	1.23277	2.24247	23.195	40.0344	51.7966
SRR947033	SRP028357	le+sh	shoot	veg	5_lea	none	none	N_CS	N1BTA	lea	none	0	0	0	0	0	0.951246	0.618608	2.34847	1.01922	1.93601	25.2144	44.1836	53.8553
SRR947034	SRP028357	le+sh	shoot	veg	5_lea	none	none	N_CS	N1BTA	lea	none	0	0.0658751	0	0	0	0.899164	0.611108	2.31313	1.12394	2.06235	21.8063	38.8588	46.8877
SRR947035	SRP028357	le+sh	shoot	veg	5_lea	none	none	N_CS	N1BTA	lea	none	0	0.0214092	0	0	0	0.904365	0.5438	2.0208	1.36096	1.90022	23.9662	38.3656	45.2047
SRR947037	SRP028357	le+sh	shoot	veg	5_lea	none	none	N_CS	N1BTD	lea	none	0	0	0	0	0	0.468879	0.588387	1.0093	1.14501	0.959255	13.3975	11.1116	20.2041
SRR947038	SRP028357	le+sh	shoot	veg	5_lea	none	none	N_CS	N1BTD	lea	none	0	0.0230993	0	0	0	0.759373	0.842498	1.04831	0.810118	0.601908	12.4247	11.1585	19.6191
SRR947039	SRP028357	le+sh	shoot	veg	5_lea	none	none	N_CS	N1BTD	lea	none	0	0.0278473	0	0	0	0.50123	0.919202	1.01291	0.846763	1.07916	12.6451	9.70672	19.8247
SRR947041	SRP028357	le+sh	shoot	veg	5_lea	none	none	N_CS	N1DTA	lea	none	0	0	0	0	0.0842907	0.190118	0.247852	0.294221	0.180868	0.291889	73.5781	218.156	247.088
SRR947042	SRP028357	le+sh	shoot	veg	5_lea	none	none	N_CS	N1DTA	lea	none	0	0.0198867	0	0	0.0384959	0.212469	0.120573	0.368174	0.153519	0.224075	75.1955	221.425	244.064
SRR947043	SRP028357	le+sh	shoot	veg	5_lea	none	none	N_CS	N1DTA	lea	none	0	0	0	0	0.0397414	0.109799	0.199652	0.465239	0.257353	0.237272	75.0506	215.704	239.195
SRR947045	SRP028357	le+sh	shoot	veg	5_lea	none	none	N_CS	N1DTB	lea	none	0	0	0	0	0	1.31895	1.64761	2.87708	2.131	2.60828	77.4634	151.071	214.644
SRR947046	SRP028357	le+sh	shoot	veg	5_lea	none	none	N_CS	N1DTB	lea	none	0	0	0	0	0	1.51175	1.51433	3.00431	2.28705	2.665	73.1797	147.373	200.937
SRR947047	SRP028357	le+sh	shoot	veg	5_lea	none	none	N_CS	N1DTB	lea	none	0	0.0459608	0	0	0	1.5799	1.38609	3.26934	2.12636	2.61382	72.8939	142.637	202.25
SRR947749	SRP028357	le+sh	shoot	veg	5_lea	none	none	N_CS	N5ATB	lea	none	0	0	0	0	0	0	0.128226	0.027632	0	0.039012	131.482	293.624	354.281
SRR947750	SRP028357	le+sh	shoot	veg	5_lea	none	none	N_CS	N5ATB	lea	none	0	0	0	0	0	0	0.0645392	0.0417181	0.0857274	0	130.51	292.688	355.444
SRR947751	SRP028357	le+sh	shoot	veg	5_lea	none	none	N_CS	N5ATB	lea	none	0	0	0	0	0	0	0.0967192	0.0416814	0.0843732	0.0784607	132.06	290.48	354.058
SRR947753	SRP028357	le+sh	shoot	veg	5_lea	none	none	N_CS	N5ATD	lea	none	0	0.0352492	0	0	0	0	0.0346102	0.474697	0.378707	0.74026	15.3297	26.9195	33.2332
SRR947754	SRP028357	le+sh	shoot	veg	5_lea	none	none	N_CS	N5ATD	lea	none	0	0	0	0	0	0	0.155322	0.537082	0.383344	1.00987	14.3581	25.7004	32.0238
SRR947755	SRP028357	le+sh	shoot	veg	5_lea	none	none	N_CS	N5ATD	lea	none	0	0	0.0190491	0	0	0	0	0.486838	0.470225	0.890662	15.4189	25.15	33.5005
SRR947757	SRP028357	le+sh	shoot	veg	5_lea	none	none	N_CS	N5BTA	lea	none	0	0	0	0	0	0.0228913	0	0.0531069	0.181747	0.129738	65.439	233.814	254.092
SRR947758	SRP028357	le+sh	shoot	veg	5_lea	none	none	N_CS	N5BTA	lea	none	0	0	0	0	0	0.0261448	0	0.0695997	0.291032	0.0758619	67.3291	234.71	246.35
SRR947760	SRP028357	le+sh	shoot	veg	5_lea	none	none	N_CS	N5BTA	lea	none	0	0	0	0	0	0	0	0.0346246	0.33529	0.111284	71.569	251.488	272.159
SRR947762	SRP028357	le+sh	shoot	veg	5_lea	none	none	N_CS	N5BTD	lea	none	0	0	0	0	0.0150522	0	0	0	0.444822	0.0919565	92.3863	210.786	233.489
SRR947763	SRP028357	le+sh	shoot	veg	5_lea	none	none	N_CS	N5BTD	lea	none	0	0	0	0	0.0152698	0	0	0.0665625	0.338981	0.0559716	92.8688	213.754	234.501
SRR947764	SRP028357	le+sh	shoot	veg	5_lea	none	none	N_CS	N5BTD	lea	none	0	0	0	0	0	0	0	0.013217	0.356971	0.111135	91.4545	216.731	241.695
SRR947766	SRP028357	le+sh	shoot	veg	5_lea	none	none	N_CS	N5DTA	lea	none	0	0	0	0	0	0.121956	0.177287	0.0315065	0.112822	0	80.2967	210.452	221.727
SRR947767	SRP028357	le+sh	shoot	veg	5_lea	none	none	N_CS	N5DTA	lea	none	0	0	0	0	0	0.0184788	0.234976	0.0652467	0.0913283	0	82.3899	202.436	213.603
SRR947768	SRP028357	le+sh	shoot	veg	5_lea	none	none	N_CS	N5DTA	lea	none	0	0	0	0	0	0.0589234	0.111736	0.02774	0.21389	0	80.8539	198.303	206.413
SRR947770	SRP028357	le+sh	shoot	veg	5_lea	none	none	N_CS	N5DTB	lea	none	0	0	0	0	0	0	0.0795673	0.100096	0	0	84.6067	203.266	236.751
SRR947771	SRP028357	le+sh	shoot	veg	5_lea	none	none	N_CS	N5DTB	lea	none	0	0	0	0	0	0	0.135922	0.0623394	0	0	85.3881	194.521	237.048
SRR947772	SRP028357	le+sh	shoot	veg	5_lea	none	none	N_CS	N5DTB	lea	none	0	0	0	0	0	0	0.119045	0.0740701	0	0	90.9918	231.544	277.815
SRR947774	SRP028357	roots	root	veg	5_lea	none	none	N_CS	N5ATB	root	none	0	0.023949	0.0283507	0	0.0231554	0	0.0468714	0.342413	0.115025	0	0.54438	0.0210614	0
SRR947775	SRP028357	roots	root	veg	5_lea	none	none	N_CS	N5ATB	root	none	0	0.0399107	0.0236244	0	0.0192939	0	0.0780858	0.30598	0.0413511	0.0785771	0.665844	0.111886	0.430845
SRR947776	SRP028357	roots	root	veg	5_lea	none	none	N_CS	N5ATB	root	none	0	0.0222327	0	0	0	0	0.114342	0.0849001	0.0402264	0	0.407665	0	0
SRR947778	SRP028357	roots	root	veg	5_lea	none	none	N_CS	N5ATD	root	none	0	0	0.0273866	0	0.0447141	0	0.0853336	0.0583258	0.0923062	0	0.0635785	0	0
SRR947779	SRP028357	roots	root	veg	5_lea	none	none	N_CS	N5ATD	root	none	0	0	0.0822632	0	0.0223857	0	0.040169	0.0584013	0.106072	0.0824156	0.0816514	0	0
SRR947780	SRP028357	roots	root	veg	5_lea	none	none	N_CS	N5ATD	root	none	0	0	0	0	0.028395	0	0.0753122	0.0299527	0.132476	0.173092	0.0498905	0	0
SRR947782	SRP028357	roots	root	veg	5_lea	none	none	N_CS	N5BTA	root	none	0	0	0	0	0	0.124048	0	0.0219218	0.036508	0.13123	0.151826	0	0
SRR947783	SRP028357	roots	root	veg	5_lea	none	none	N_CS	N5BTA	root	none	0	0	0.0298517	0	0.0243912	0.182238	0	0.0932099	0.121201	0.307903	0.201794	0	0
SRR947784	SRP028357	roots	root	veg	5_lea	none	none	N_CS	N5BTA	root	none	0	0.0231689	0	0	0	0.126078	0	0.0446173	0.132001	0.133633	0.130638	0	0
SRR947786	SRP028357	roots	root	veg	5_lea	none	none	N_CS	N5BTD	root	none	0	0.0428088	0.025312	0	0	0.225954	0	0.0414528	0.11632	0.169569	0.201957	0	0
SRR947787	SRP028357	roots	root	veg	5_lea	none	none	N_CS	N5BTD	root	none	0	0.0643136	0	0	0	0.21846	0	0.038815	0.0717019	0.13677	0.12913	0	0
SRR947788	SRP028357	roots	root	veg	5_lea	none	none	N_CS	N5BTD	root	none	0	0.0425836	0	0	0.02059	0.0581264	0	0.0537683	0.0766239	0.302712	0.102569	0	0
SRR947790	SRP028357	roots	root	veg	5_lea	none	none	N_CS	N5DTA	root	none	0	0	0	0	0	0.499958	0.330947	0.366725	0.0219776	0	0.873615	0.697424	0.63529
SRR947791	SRP028357	roots	root	veg	5_lea	none	none	N_CS	N5DTA	root	none	0	0	0	0	0.0369786	0.651747	0.253315	0.37909	0.0275487	0	0.916512	0.564693	0.700103
SRR947792	SRP028357	roots	root	veg	5_lea	none	none	N_CS	N5DTA	root	none	0	0.0209757	0	0	0	0.696983	0.248484	0.405824	0	0	0.713663	0.233576	0.490168
SRR947796	SRP028357	roots	root	veg	5_lea	none	none	N_CS	N5DTB	root	none	0	0	0	0	0.0200946	0.279952	0.247936	0.607504	0	0	0.0356472	0	0
SRR947797	SRP028357	roots	root	veg	5_lea	none	none	N_CS	N5DTB	root	none	0	0	0	0	0	0.179916	0.176423	0.43205	0.0311714	0	0.0189685	0	0
SRR947798	SRP028357	roots	root	veg	5_lea	none	none	N_CS	N5DTB	root	none	0	0	0.0244444	0	0.0200356	0.12277	0.329649	0.291715	0	0.0244886	0.0384496	0	0
SRR947801	SRP028357	roots	root	veg	5_lea	none	none	N_CS	N1ATB	root	none	0	0.120177	0	0	0.0581811	0.81191	1.39026	0.826603	2.3269	0.46002	0.137248	0	0
SRR947802	SRP028357	roots	root	veg	5_lea	none	none	N_CS	N1ATB	root	none	0	0.0916838	0	0	0	0.766957	1.08665	1.1489	2.08962	0.797917	0	0	0
SRR947806	SRP028357	roots	root	veg	5_lea	none	none	N_CS	N1ATD	root	none	0.137597	0.0278282	0	0	0	1.11806	1.33898	2.20448	3.3447	1.3759	0.0244015	0	0
SRR947807	SRP028357	roots	root	veg	5_lea	none	none	N_CS	N1ATD	root	none	0	0.0557897	0	0	0	0.67423	1.81295	1.67123	3.90967	1.75763	0.0294898	0	0
SRR947808	SRP028357	roots	root	veg	5_lea	none	none	N_CS	N1ATD	root	none	0	0.0573292	0	0	0	0.797197	1.89732	1.16903	3.87655	1.80804	0.0781104	0	0
SRR947812	SRP028357	roots	root	veg	5_lea	none	none	N_CS	N1BTA	root	none	0	0.073385	0	0	0.0473591	1.16518	1.88295	2.12707	2.06787	0.961954	0	0	0
SRR947814	SRP028357	roots	root	veg	5_lea	none	none	N_CS	N1BTA	root	none	0	0.0945327	0	0	0.0228775	1.35607	1.42163	1.90956	2.08297	0.783058	0	0	0
SRR947818	SRP028357	roots	root	veg	5_lea	none	none	N_CS	N1BTD	root	none	0	0.094583	0	0	0	1.40732	1.9544	1.69161	3.21227	0.655172	0.065855	0	0
SRR947820	SRP028357	roots	root	veg	5_lea	none	none	N_CS	N1BTD	root	none	0	0.0964953	0	0	0.0452555	1.64799	2.08283	1.86033	2.7136	1.28739	0.0490899	0	0
SRR947825	SRP028357	roots	root	veg	5_lea	none	none	N_CS	N1DTA	root	none	0	0.0263103	0	0	0.050927	0.289792	0.123619	0.772952	0.251515	0.278103	0.0518288	0	0
SRR947826	SRP028357	roots	root	veg	5_lea	none	none	N_CS	N1DTA	root	none	0.0320526	0.0258182	0	0	0.0249872	0.214428	0.07778	0.687761	0.128147	0.0788961	0.0766628	0	0
SRR947827	SRP028357	roots	root	veg	5_lea	none	none	N_CS	N1DTA	root	none	0	0	0.03191	0	0.0262296	0.296809	0.0745657	0.499525	0.130124	0.259158	0.0262998	0	0
SRR947830	SRP028357	roots	root	veg	5_lea	none	none	N_CS	N1DTB	root	none	0	0.124361	0.0751951	0	0	1.53971	2.15676	1.98038	3.36747	1.32218	0.0448411	0	0
SRR947831	SRP028357	roots	root	veg	5_lea	none	none	N_CS	N1DTB	root	none	0	0.0824308	0	0	0.118134	1.35524	2.21767	2.34346	3.25832	1.087	0.0254103	0	0
SRR947832	SRP028357	roots	root	veg	5_lea	none	none	N_CS	N1DTB	root	none	0	0.100466	0	0	0.143981	1.75735	2.43288	2.03953	3.23309	1.79011	0.0348519	0	0
SRR1954916	SRP056412	grain	grain	repr	25dpa	none	none	other	0362+	gr_mi	none	0	0	0	0.0318299	0	0.199331	0.453257	1.72602	0.249803	0.54057	0.157983	0	0.155539
SRR1955047	SRP056412	grain	grain	repr	15dpa	none	none	other	0807+	gr_mi	none	0	0	0	0	0	0.299309	0.394858	2.46761	0.829743	0.546708	0.205371	0	0.206109
SRR1955049	SRP056412	grain	grain	repr	35dpa	none	none	other	0807+	gr_ha	none	0.0209626	0	0	0	0	0.398772	0.555095	1.58511	0.766625	0.388159	0.0584166	0.154535	0
SRR1955052	SRP056412	grain	grain	repr	25dpa	none	none	other	0807+	gr_mi	none	0	0.0536701	0	0.167642	0	0.0721889	0.308996	0.945908	0.222411	0.0347658	0.0541513	0.0274348	0
SRR1955054	SRP056412	grain	grain	repr	15dpa	none	none	other	1275+	gr_mi	none	0	0	0	0	0	0.0416763	0.128194	0.351269	0.736744	0.401779	0.175666	0	0
SRR1955056	SRP056412	grain	grain	repr	25dpa	none	none	other	1275+	gr_mi	none	0.22723	0	0	0.1325	0	0.48743	0.295759	1.57285	1.00082	0.387994	0.156643	0.415923	0.0555804
SRR1955058	SRP056412	grain	grain	repr	35dpa	none	none	other	1275+	gr_ha	none	0.267193	0	0	0.207774	0	0.137067	0.527673	0.996177	0.433447	0.0424347	0.128917	0	0
SRR1955061	SRP056412	grain	grain	repr	25dpa	none	none	other	1516+	gr_mi	none	0.115647	0	0	0.0359719	0.0296566	0.384425	0.540685	1.69995	1.28969	0.126175	0.164637	0.273798	0.294495
SRR1955163	SRP056412	grain	grain	repr	35dpa	none	none	other	1516+	gr_ha	none	0.311866	0	0	0.044769	0.0184519	0.128001	0.682516	1.96979	0.987677	0.591077	0.0560455	0	0
SRR1955166	SRP056412	grain	grain	repr	25dpa	none	none	other	Yipti	gr_mi	none	0.0235315	0	0	0.175623	0	0.375872	0.175184	1.55372	0.368321	0.433632	0.158924	0	0.121306
SRR1958698	SRP056412	grain	grain	repr	15dpa	none	none	other	0362+	gr_mi	none	0	0	0	0	0.0817375	0.23656	0.484287	1.75023	0.588395	0.0546325	0.112565	0	9.03872e-07
SRR1958718	SRP056412	grain	grain	repr	35dpa	none	none	other	0362+	gr_ha	none	0.128065	0	0	0.0512201	0	0.332675	1.54049	1.84553	1.82579	0.423563	0.714906	0.464363	0.0821123
SRR1958727	SRP056412	grain	grain	repr	15dpa	none	none	other	1516+	gr_mi	none	0	0	0	0	0	0.108297	0.291045	0.888632	0.589106	0.108236	0.163241	0.133926	2.09222e-05
SRR1958731	SRP056412	grain	grain	repr	15dpa	none	none	other	0807-	gr_mi	none	0	0	0	0	0	0.256844	0.398086	2.10057	0.779195	0.498708	0.149861	0	0
SRR1958733	SRP056412	grain	grain	repr	25dpa	none	none	other	0807-	gr_mi	none	0.0638814	0	0	0.119212	0	0.170434	0.308554	1.15131	0.584584	0.688534	0.0629453	0	0.055147
SRR1958736	SRP056412	grain	grain	repr	35dpa	none	none	other	0807-	gr_ha	none	0.0256009	0	0	0.0477808	0.0393966	0.171042	0.418244	1.41922	0.422947	0.50926	0.0476268	0.0844102	0
SRR1958739	SRP056412	grain	grain	repr	15dpa	none	none	other	1038-	gr_mi	none	0	0	0	0	0	0.795097	0.732381	1.29012	1.68418	0.343458	0.235504	0	0
SRR1958741	SRP056412	grain	grain	repr	25dpa	none	none	other	1038-	gr_mi	none	0.560387	0	0	0.0402304	0.0663576	0.553603	1.12032	3.83107	1.31737	0.865672	0.270319	0	0
SRR1958744	SRP056412	grain	grain	repr	35dpa	none	none	other	1038-	gr_ha	none	0.316172	0	0	0.0491745	0.0202729	0.324016	0.801414	1.40783	1.34929	0.304181	0.282491	0.439138	0
SRR1958746	SRP056412	grain	grain	repr	15dpa	none	none	other	1275-	gr_mi	none	0	0	0	0	0	0.20003	0.185682	1.24224	0.348569	0.375885	0.323792	0	0
SRR1958748	SRP056412	grain	grain	repr	25dpa	none	none	other	1275-	gr_mi	none	0	0	0	0.0774318	0.0212829	0.177153	0.476481	1.60735	0.501504	0.170699	0.23389	0	0
SRR1958750	SRP056412	grain	grain	repr	35dpa	none	none	other	1275-	gr_ha	none	0.149684	0.0170508	0	0	0	0.114998	0.612056	1.57471	0.483473	0.265708	0.0858226	0	0
SRR1958751	SRP056412	grain	grain	repr	15dpa	none	none	other	1038+	gr_mi	none	0	0	0	0	0.0298832	0.495572	0.825957	1.99563	1.3767	0.357035	0.22253	0.466512	0.00174286
SRR1958754	SRP056412	grain	grain	repr	25dpa	none	none	other	1038+	gr_mi	none	0.51958	0	0	0.0855801	0.0470634	0.857821	0.665606	3.40811	1.75711	0.472704	0.101528	0	0
SRR1958756	SRP056412	grain	grain	repr	35dpa	none	none	other	1038+	gr_ha	none	0.287427	0	0	0.0536356	0.0442059	0.275788	0.651414	1.47698	0.57571	0.163338	0.0456903	0	0
SRR1958759	SRP056412	grain	grain	repr	35dpa	none	none	other	Yipti	gr_ha	none	0.130413	0	0	0.0486679	0.0200518	0.250236	0.880209	2.43592	0.813421	0.200401	0.109784	0	0.109987
SRR1958761	SRP056412	grain	grain	repr	15dpa	none	none	other	0362-	gr_mi	none	0	0	0	0	0	0.238685	0.347446	1.85579	0.483015	0.700745	0.178705	0	0
SRR1958763	SRP056412	grain	grain	repr	25dpa	none	none	other	0362-	gr_mi	none	0.0971868	0	0	0.0906933	0.0249263	0.484384	0.50735	2.74793	0.757278	0.19986	0.233122	0.0283798	0.0317163
SRR1958765	SRP056412	grain	grain	repr	15dpa	none	none	other	1516-	gr_mi	none	0	0	0	0	0.171259	0.0935413	0.228414	0.898155	0.389024	0.2673	0.251413	0	0
SRR1958767	SRP056412	grain	grain	repr	25dpa	none	none	other	1516-	gr_mi	none	0.0695116	0	0	0	0	0.637302	1.28052	3.8057	1.88805	0.740418	0.422346	0.33892	0.286133
SRR1958769	SRP056412	grain	grain	repr	35dpa	none	none	other	1516-	gr_ha	none	0.143581	0	0	0.0893006	0.0183954	0.254883	0.955159	1.97923	1.4351	0.220585	0.158188	0.0874051	0
SRR1958771	SRP056412	grain	grain	repr	15dpa	none	none	other	Baxt	gr_mi	none	0	0	0	0	0.0608002	0.488878	0.461329	2.63373	0.682936	0.5192	0.4232	0	0.398053
SRR1958774	SRP056412	grain	grain	repr	25dpa	none	none	other	Baxt	gr_mi	none	0.0824836	0	0	0.0769572	0	0.219797	0.371549	2.14645	0.862184	0.126841	0.359277	0	0.0369326
SRR1958776	SRP056412	grain	grain	repr	35dpa	none	none	other	Baxt	gr_ha	none	0.0229505	0	0	0.149959	0.0353502	0.246178	0.849311	1.21257	0.971599	0.142154	0.149271	0.0998708	0
SRR1958778	SRP056412	grain	grain	repr	15dpa	none	none	other	Chara	gr_mi	none	0	0.0260933	0	0	0.0252123	0.633531	0.292029	1.95287	0.821454	0.950423	0.165944	0.566943	0
SRR1958780	SRP056412	grain	grain	repr	25dpa	none	none	other	Chara	gr_mi	none	0.23214	0.0263909	0	0.185648	0	0.424363	0.577917	2.19082	1.26257	0.561132	0.319333	0.637224	0.498005
SRR1958782	SRP056412	grain	grain	repr	35dpa	none	none	other	Chara	gr_ha	none	0.280886	0	0	0.0403411	0.0166463	0	1.00713	1.51809	1.19181	0.335118	0.285084	0.217758	0
SRR1958784	SRP056412	grain	grain	repr	15dpa	none	none	other	Westo	gr_mi	none	0	0.0299397	0	0	0	0.0400194	0.368674	1.20471	0.529195	0.231073	0.0778177	0.0310447	0
SRR1958786	SRP056412	grain	grain	repr	25dpa	none	none	other	Westo	gr_mi	none	0.0306769	0	0	0.114473	0	0.165501	0.350191	2.18751	0.567092	0.188373	0.219332	0.0887296	1.54541e-05
SRR1958788	SRP056412	grain	grain	repr	35dpa	none	none	other	Westo	gr_ha	none	0.0546513	0	0	0.11896	0.0280018	0.0767114	0.621851	1.50479	0.554672	0.131647	0.136775	0.0512019	0
SRR1958791	SRP056412	grain	grain	repr	35dpa	none	none	other	0362-	gr_ha	none	0.197225	0	0	0.22085	0.0151734	0.277068	1.63851	2.73464	1.67816	0.43233	0.602997	0.283642	0
SRR1958792	SRP056412	grain	grain	repr	15dpa	none	none	other	Yipti	gr_mi	none	0	0	0	0	0	0.837072	1.24081	1.9181	1.49267	0.603847	0.543113	0	0.479929
SRR1222460	SRP041022	grain	grain	repr	11dpa	none	none	other	Syn	gr_mi	NA	0	0	0	0	0	0.352017	0.417592	0.693089	1.21413	0.328279	0.190075	0.516862	0.59561
SRR1222459	SRP041022	spike	spike	repr	anth	none	none	other	Syn	spike	NA	0	0	0	0	0	0.427825	0.189162	0.704237	0.80113	0.164927	1.22685	0.801043	1.11647
SRR1222458	SRP041022	spike	spike	repr	anth	none	none	other	Syn	spike	NA	0	0	0	0	0	1.40077	0.385293	0.665322	0.640065	0.297015	1.69834	0.561409	1.36233
SRR1222455	SRP041022	grain	grain	repr	11dpa	none	none	other	Syn	gr_mi	NA	0	0	0	0	0	0.428596	0.25227	0.673189	0.487529	0.19404	0.174677	0.0722458	0.0861547
SRR1222454	SRP041022	spike	spike	repr	anth	none	none	other	Syn	spike	NA	0	0.0611452	0	0	0	0.398679	0.286737	0.431679	0.385324	0.126775	4.02095	3.39038	6.19684
SRR1222453	SRP041022	spike	spike	repr	anth	none	none	other	Syn	spike	NA	0	0	0	0	0	0.41055	0.301013	0.455557	0.26817	0.456075	4.80022	4.43393	6.78962
SRR1222452	SRP041022	le+sh	see	see	7d	none	none	other	Syn	s_aer	NA	0	0	0	0	0	0	0.0786251	0.224162	0.212745	0.126216	5.82597	12.4511	11.1923
SRR1222451	SRP041022	le+sh	see	see	7d	none	none	other	Syn	s_aer	NA	0	0	0	0	0	0.133922	0.549119	0.377503	1.88166	0.0487203	1.98242	0.932325	1.01916
SRR1222450	SRP041022	grain	grain	repr	11dpa	none	none	other	Syn	gr_mi	NA	0	0	0	0	0	0.725377	0.522199	0.971005	0.984622	0.121111	0.517475	0.184441	0.0950156
SRR1222449	SRP041022	spike	spike	repr	anth	none	none	other	Syn	spike	NA	0	0	0	0	0.10917	0.154695	0.53477	0.483089	0.289151	0.3129	4.86317	4.08105	9.14983
SRR1222448	SRP041022	grain	grain	repr	11dpa	none	none	other	Syn	gr_mi	NA	0	0	0	0	0	1.52661	2.99959	4.11123	4.4858	0.879698	1.91289	1.95733	1.79229
SRR1222457	SRP041022	spike	spike	repr	anth	none	none	other	Syn	spike	NA	0	0	0	0	0	0.14298	0.0846679	0.314062	0.235168	0.188033	4.9422	4.14678	6.70203
SRR1222456	SRP041022	grain	grain	repr	11dpa	none	none	other	Syn	gr_mi	NA	0	0	0	0	0	0.747223	0.421353	1.85704	1.35192	0.195659	0.558078	0.932746	0
SRX4940369	PRJNA497810	le+sh	flb	repr	3dpa	none	none	other	Bobw	flb	NA	0	0	0	0	0	0	0.37888	0.0270596	0.77427	0.0191418	86.8891	53.6357	56.9864
SRX4940370	PRJNA497810	le+sh	flb	repr	3dpa	none	none	other	Bobw	flb	NA	0	0	0	0	0.023655	0.0146516	0.15663	0.0821957	0.545779	0.0238472	135.86	188.092	227.456
SRX4940367	PRJNA497810	le+sh	flb	repr	3dpa	none	none	other	Bobw	flb	NA	0	0	0	0	0.0216016	0.0535088	0.460247	0.140753	1.32963	0.108989	133.357	243.734	245.951
SRX4940368	PRJNA497810	le+sh	flb	repr	7dpa	none	none	other	Bobw	flb	NA	0	0	0	0	0	0.187987	0.653118	0.388595	1.61883	0.162343	280.318	562.781	532.938
SRX4940373	PRJNA497810	le+sh	flb	repr	7dpa	none	none	other	Bobw	flb	NA	0	0	0	0	0.014498	0.0733037	0.473987	0.326741	1.71252	0.147695	180.995	338.447	306.307
SRX4940374	PRJNA497810	le+sh	flb	repr	7dpa	none	none	other	Bobw	flb	NA	0	0	0	0	0.0177848	0.0879383	0.503329	0.232013	2.11725	0.108534	258.915	515.052	499.509
SRX4940371	PRJNA497810	le+sh	flb	repr	10dpa	none	none	other	Bobw	flb	NA	0	0	0	0	0.0613287	0.0378927	0.458247	0.240066	1.80111	0	220.413	385.486	377.747
SRX4940372	PRJNA497810	le+sh	flb	repr	10dpa	none	none	other	Bobw	flb	NA	0	0	0	0	0.132024	0.0814638	0.277945	0	1.02466	0.135236	115.064	164.493	154.708
SRX4940365	PRJNA497810	le+sh	flb	repr	10dpa	none	none	other	Bobw	flb	NA	0	0	0	0	0	0.0855066	0.0543699	0.17992	0.402915	0	89.9444	98.9992	100.691
SRX4940366	PRJNA497810	le+sh	flb	repr	13dpa	none	none	other	Bobw	flb	NA	0	0	0	0	0.0137723	0.0853242	0.286022	0.322982	1.24147	0	256.99	429.351	407.928
SRX4940357	PRJNA497810	le+sh	flb	repr	13dpa	none	none	other	Bobw	flb	NA	0	0	0	0	0	0.0993559	0.516693	0.191497	0.931198	0.282523	264.851	512.874	496.191
SRX4940358	PRJNA497810	le+sh	flb	repr	13dpa	none	none	other	Bobw	flb	NA	0	0	0	0	0.0354398	0	0.325663	0.261743	0.957315	0.0715926	289.015	534.328	515.647
SRX4940359	PRJNA497810	le+sh	flb	repr	15dpa	none	none	other	Bobw	flb	NA	0	0	0	0	0	0.136055	0.252434	0.341065	0.650101	0.0679773	202.977	409.135	405.898
SRX4940360	PRJNA497810	le+sh	flb	repr	15dpa	none	none	other	Bobw	flb	NA	0	0	0	0	0	0.0844838	0.536007	0.237975	0.565131	0.0838604	234.877	416.463	402.394
SRX4940361	PRJNA497810	le+sh	flb	repr	15dpa	none	none	other	Bobw	flb	NA	0	0	0	0	0.0376004	0	0.141562	0.163491	0.224911	0	257.451	519.12	594.785
SRX4940362	PRJNA497810	le+sh	flb	repr	17dpa	none	none	other	Bobw	flb	NA	0	0	0	0	0	0.0596896	0.356564	0.331535	0.752722	0	180.167	225.898	246.876
SRX4940363	PRJNA497810	le+sh	flb	repr	17dpa	none	none	other	Bobw	flb	NA	0	0	0	0	0	0.0244248	0.367422	0.18972	0.677877	0.0176592	205.691	266.833	297.162
SRX4940364	PRJNA497810	le+sh	flb	repr	17dpa	none	none	other	Bobw	flb	NA	0	0	0	0	0	0.0406409	0.306835	0.171083	1.15801	0.0605059	145.727	246.946	271.483
SRX4940355	PRJNA497810	le+sh	flb	repr	19dpa	none	none	other	Bobw	flb	NA	0	0	0	0	0.0500498	0.0908588	0.233666	0.139178	0.887936	0.134371	247.54	476.966	500.295
SRX4940356	PRJNA497810	le+sh	flb	repr	19dpa	none	none	other	Bobw	flb	NA	0	0	0	0	0.0202673	0.0251137	0.644203	0.31686	1.9568	0.0816258	176.507	220.773	255.069
SRX4940346	PRJNA497810	le+sh	flb	repr	19dpa	none	none	other	Bobw	flb	NA	0	0	0	0	0.026712	0.112524	0.48561	0.418127	1.35964	0.271504	341.467	670.826	711.991
SRX4940345	PRJNA497810	le+sh	flb	repr	21dpa	none	none	other	Bobw	flb	NA	0	0	0	0	0	0.188957	0.0691903	0.512481	0.134561	0.354752	338.666	614.506	688.378
SRX4940348	PRJNA497810	le+sh	flb	repr	21dpa	none	none	other	Bobw	flb	NA	0	0	0	0	0	0.104799	0.610767	0.228805	1.65093	0.086434	226.322	380.338	471.333
SRX4940347	PRJNA497810	le+sh	flb	repr	21dpa	none	none	other	Bobw	flb	NA	0	0	0	0	0	0.114152	0.539717	0.138123	1.13661	0.0942101	210.691	276.314	291.865
SRX4940350	PRJNA497810	le+sh	flb	repr	23dpa	none	none	other	Bobw	flb	NA	0	0	0	0	0	0.351035	1.67308	1.30817	4.82695	0.447189	165.276	189.683	279.94
SRX4940349	PRJNA497810	le+sh	flb	repr	23dpa	none	none	other	Bobw	flb	NA	0	0	0	0	0.0243526	0.238018	0.596183	0.338505	1.64558	0.239499	153.92	278.636	400.034
SRX4940352	PRJNA497810	le+sh	flb	repr	23dpa	none	none	other	Bobw	flb	NA	0	0	0	0	0	0.212004	0.280818	0.329702	0.606497	0.203969	240.243	322.543	477.112
SRX4940351	PRJNA497810	le+sh	flb	repr	26dpa	none	none	other	Bobw	flb	NA	0	0.0457162	0	0	0.044188	0.247092	2.07012	0.69108	3.88251	0.446138	121.524	108.036	158.285
SRX4940354	PRJNA497810	le+sh	flb	repr	26dpa	none	none	other	Bobw	flb	NA	0	0	0	0	0.069258	0.29253	4.3067	1.12767	8.75127	0.282343	74.6581	89.5964	128.343
SRX4940353	PRJNA497810	le+sh	flb	repr	26dpa	none	none	other	Bobw	flb	NA	0	0	0	0	0	0.217658	1.0103	0.556701	1.87429	0.232447	103.617	101.568	155.931
CS+_2_LIB19444_LDI16787	PRJEB25586	spike	anth	repr	meio	none	none	CS	CS	an_me	NA	0	0.0228964	0.0135691	0	0.0110664	6.69872	2.22479	22.6394	6.03562	2.49729	0.00926394	0	0
CS+_3_LIB19445_LDI16788	PRJEB25586	spike	anth	repr	meio	none	none	CS	CS	an_me	NA	0	0.0113933	0	0	0.022023	3.81157	1.79613	14.6079	5.18003	1.77924	0.0264932	0	0
CS+_4_LIB19446_LDI16789	PRJEB25586	spike	anth	repr	meio	none	none	CS	CS	an_me	NA	0	0	0	0	0.0243391	0.763965	0.385522	3.73713	0.769821	0.365431	0	0	0
CS-_2_LIB19447_LDI16790	PRJEB25586	spike	anth	repr	meio	none	none	Mut	Ph1-	an_me	NA	0	0	0	0	0.011778	0.862424	0.388721	4.95252	1.53899	0.834102	0.0195331	0	0
CS-_3_LIB19448_LDI16791	PRJEB25586	spike	anth	repr	meio	none	none	Mut	Ph1-	an_me	NA	0	0.0832196	0	0	0	5.22114	2.10077	16.2983	6.55455	2.44066	0.0105744	0	0
CS-_4_LIB19449_LDI16792	PRJEB25586	spike	anth	repr	meio	none	none	Mut	Ph1-	an_me	NA	0	0	0.0163371	0	0.0265683	7.54288	1.50677	24.1993	7.67736	2.37403	0.0220834	0	0
