# Supplementary material for: Comprehensive Analysis of TaNCED Gene Family in Wheat Vernalization Process
Source: Biology (Basel). 2025 Sep 19;14(9):1293. doi: 10.3390/biology14091293 (PMC12467197; doi:10.3390/biology14091293)
Supplement: Supplementary file 1 [file biology-14-01293-s001.zip › Supplementary Table S4 KaKs analysis of TaNCED members.xlsx]

## Sheet: Sheet1
Supplementary Table S4 KaKs analysis of TaNCED members
Seq_1	Seq_2	Ka	Ks	Ka_Ks
TaNCED2-2A	TaNCED2-2B	0.0359562	0.0839252	0.428431
TaNCED1-2A	TaNCED1-2D	0.048635	0.217984	0.223113
TaNCED2-2A	TaNCED2-2D	0.0325944	0.0676054	0.482127
TaNCED2-2A	TaNCED3-5A	0.250688	0.794749	0.31543
TaNCED2-2A	TaNCED3-5B	0.254471	0.752871	0.338001
TaNCED2-2B	TaNCED2-2D	0.0206977	0.0545171	0.379656
TaNCED2-2D	TaNCED3-5A	0.228182	0.723956	0.315188
TaNCED2-2D	TaNCED3-5B	0.244805	0.692102	0.353713
TaNCED3-5A	TaNCED3-5B	0.00649396	0.101083	0.0642439
TaNCED3-5A	TaNCED4-5B	0.142014	0.38758	0.366411
TaNCED3-5A	TaNCED3-5D	0.0118852	0.0909489	0.13068
TaNCED3-5A	TaNCED4-5D	0.149072	0.374593	0.397956
TaNCED4-5B	TaNCED3-5B	0.143595	0.359935	0.398946
TaNCED3-5B	TaNCED3-5D	0.00760415	0.0788522	0.0964354
TaNCED4-5B	TaNCED4-5D	0.00876509	0.0534847	0.16388
TaNCED3-5B	TaNCED4-5D	0.147855	0.361817	0.408645
TaNCED4-5B	TaNCED3-5D	0.14001	0.341864	0.40955
TaNCED4-5D	TaNCED3-5D	0.146372	0.33213	0.440708
TaNCED5-6A	TaNCED5-6B	0.0100423	0.0736074	0.13643
TaNCED5-6A	TaNCED5-6D	0.00636346	0.0607874	0.104684
TaNCED5-6B	TaNCED5-6D	0.0121704	0.0965258	0.126085
TaNCED2-2A	TaNCED2-2B	0.0359562	0.0839252	0.428431
TaNCED1-2A	TaNCED1-2D	0.048635	0.217984	0.223113
TaNCED2-2A	TaNCED2-2D	0.0325944	0.0676054	0.482127
TaNCED2-2A	TaNCED3-5A	0.250688	0.794749	0.31543
TaNCED2-2A	TaNCED3-5B	0.254471	0.752871	0.338001
TaNCED2-2B	TaNCED2-2D	0.0206977	0.0545171	0.379656
TaNCED2-2D	TaNCED3-5A	0.228182	0.723956	0.315188
TaNCED2-2D	TaNCED3-5B	0.244805	0.692102	0.353713
TaNCED3-5A	TaNCED3-5B	0.00649396	0.101083	0.0642439
TaNCED3-5A	TaNCED4-5B	0.142014	0.38758	0.366411
TaNCED3-5A	TaNCED3-5D	0.0118852	0.0909489	0.13068
TaNCED3-5A	TaNCED4-5D	0.149072	0.374593	0.397956
TaNCED4-5B	TaNCED3-5B	0.143595	0.359935	0.398946
TaNCED3-5B	TaNCED3-5D	0.00760415	0.0788522	0.0964354
TaNCED4-5B	TaNCED4-5D	0.00876509	0.0534847	0.16388
TaNCED3-5B	TaNCED4-5D	0.147855	0.361817	0.408645
TaNCED4-5B	TaNCED3-5D	0.14001	0.341864	0.40955
TaNCED4-5D	TaNCED3-5D	0.146372	0.33213	0.440708
TaNCED5-6A	TaNCED5-6B	0.0100423	0.0736074	0.13643
TaNCED5-6A	TaNCED5-6D	0.00636346	0.0607874	0.104684
TaNCED5-6B	TaNCED5-6D	0.0121704	0.0965258	0.126085
