# Supplementary material for: Comprehensive Analysis of TaNCED Gene Family in Wheat Vernalization Process
Source: Biology (Basel). 2025 Sep 19;14(9):1293. doi: 10.3390/biology14091293 (PMC12467197; doi:10.3390/biology14091293)
Supplement: Supplementary file 1 [file biology-14-01293-s001.zip › Supplementary Table S5 Synteny analysis of TaNCED members.xlsx]

## Sheet: Sheet1
Supplementary Table S5 Synteny Analysis of TaNCED Members.xlsx
TaNCED members	Synteny gene name
TaNCED2-2A	TuG1812G0200002343.01.T01
TaNCED2-2D	TuG1812G0200002343.01.T01
TaNCED4-5B	TuG1812G0500000375.01.T01
TaNCED5-6A	TuG1812G0600003004.01.T01
TaNCED5-6B	TuG1812G0600003004.01.T01
TaNCED5-6D	TuG1812G0600003004.01.T01
TaNCED2-2A	AET2Gv20565300.1
TaNCED1-2A	AET2Gv20025800.1
TaNCED1-2D	AET2Gv20025800.1
TaNCED4-5B	AET5Gv20099800.1
TaNCED5-6A	AET6Gv20688800.1
TaNCED5-6B	AET6Gv20688800.1
TaNCED2-2A	TRITD2Bv1G125530.1
TaNCED2-2D	TRITD2Av1G136080.1
TaNCED2-2B	TRITD2Bv1G125530.1
TaNCED2-2D	TRITD2Bv1G125530.1
TaNCED3-5A	TRITD5Av1G198650.1
TaNCED3-5B	TRITD5Av1G198650.1
TaNCED3-5A	TRITD5Bv1G192230.1
TaNCED3-5D	TRITD5Av1G198650.1
TaNCED4-5D	TRITD5Av1G198650.1
TaNCED3-5D	TRITD5Bv1G192230.1
TaNCED4-5D	TRITD5Bv1G011050.1
TaNCED4-5D	TRITD5Bv1G192230.1
TaNCED5-6A	TRITD6Av1G171740.1
TaNCED5-6B	TRITD6Av1G171740.1
TaNCED5-6A	TRITD6Bv1G159060.1
TaNCED5-6D	TRITD6Av1G171740.1
TaNCED5-6B	TRITD6Bv1G159060.1
TaNCED5-6D	TRITD6Bv1G159060.1
